# Supplementary material for: The work environment pilot: An experiment to determine the optimal office design for a technology company
Source: PLoS One. 2020 May 19;15(5):e0232943. doi: 10.1371/journal.pone.0232943 (PMC7236992; doi:10.1371/journal.pone.0232943)
Supplement: S1 File — (ZIP) [file pone.0232943.s001.zip]

Archive with 6 entries (5 files):
- data/
- data/desk_occupancy.csv
- data/glm_analysis.R
- data/sensor_readings.csv
- data/git_commits.csv
- data/cleansurvey.csv
