# Supplementary material for: The work environment pilot: An experiment to determine the optimal office design for a technology company
Source: PLoS One. 2020 May 19;15(5):e0232943. doi: 10.1371/journal.pone.0232943 (PMC7236992; doi:10.1371/journal.pone.0232943)
Supplement: S1 File — (ZIP) [file pone.0232943.s001.zip › data/glm_analysis.R]

library(data.table)
library(MASS)
library(stats)

# GLMs of perception based variables

#Load data
anasurv <- fread("./cleansurvey.csv")

#Convert covariates to factors
anasurv[, Gender := as.factor(Gender) ]
anasurv[, Nationality := as.factor(Nationality) ]
anasurv[, Work_collagues := as.factor(Work_collagues) ]
anasurv[, Workgroup := as.factor(Workgroup)]
anasurv[, group := as.factor(group) ]
anasurv[,area :=relevel(as.factor(anasurv$area), ref = "Control")]

glmfunc <- function(construct)
{ 
  # Run glm and output summary statistics - all outputs assumed to be normal
  formula <- sprintf("%s ~ area + group + prev_wave +  Gender + Age + Nationality + Workgroup + `Introvert/extrovert` + `Morning person/afternoon/evening` + Works_noise + Work_collagues + Days_concept", construct)
  myglm <- glm(data = anasurv, formula = formula, family = gaussian )  
  print(anova(myglm, test = "F"))
  print(summary(myglm))
  print(myglm$coefficients)
}


glmfunc("satisfaction")
glmfunc("engagement")
glmfunc("enjoyment")
glmfunc("energy")
glmfunc("flow")
glmfunc("productivity")

# Environmental variables

env <- fread( "./sensor_readings.csv")
envdat <- env[, sum(binhealth)/ .N, by = .(variable, area, wave, prev_wave)] # Create a proportion of time spent in healthy range
envglm <- glm(V1 ~ area + wave + as.factor(prev_wave), data = envdat , family = gaussian)
anova(envglm, test = "F")
summary(envglm)


# Commits
commits <- fread("./git_commits.csv")

commits[, prev_wave := fifelse(wave == 1, "None", 
                       fifelse(area == "Control"  & wave == 2 |area == "Nest" & wave == 3 |area == "Menu" & wave == 4  , "Campus", 
                       fifelse(area == "Nest"  & wave == 2 |area == "Menu" & wave == 3 |area == "Campus" & wave == 4  , "Control", 
                       fifelse(area == "Campus"  & wave == 2 |area == "Control" & wave == 3 |area == "Nest" & wave == 4  , "Menu",   fifelse(area == "Menu"  & wave == 2 |area == "Campus" & wave == 3 |area == "Control" & wave == 4  , "Nest", "UNKNOWN" ))))), ] # add the previous condition
commits[, area := as.factor(area)]
commits[, area := relevel(as.factor(commits$area), ref = "Control")]
com_glm <- glm(formula = commit_count ~ as.factor(area) + as.factor(wave) + as.factor(group) + as.factor(prev_wave), data = commits, family= poisson )
anova(com_glm, test  ="Chisq")
summary(com_glm)


# Occupancy data
occ <- fread("./desk_occupancy.csv")
hourly_occ <- occ[, mean(binocc, na.rm = TRUE), by = c("area", "wave", "group", "date","hours", "prev_wave")] # Create a frame of mean occupancy per hour.
hourly_occ[,area := relevel(as.factor(area), ref = "Control")]

occglm <- glm(V1 ~ area + prev_wave +wave + as.factor(group), data = hourly_occ, family = gaussian)
anova(occglm, test = "Chisq")
summary(occglm)
