# Supplementary material for: The work environment pilot: An experiment to determine the optimal office design for a technology company
Source: PLoS One. 2020 May 19;15(5):e0232943. doi: 10.1371/journal.pone.0232943 (PMC7236992; doi:10.1371/journal.pone.0232943)
Supplement: S1 File — (ZIP) [file pone.0232943.s001.zip › data/sensor_readings.csv]

typemeetdata	ruimte	meterstand	date	time	hours	area	by15	wave	group	binhealth	prev_wave
co2	Control_C.C_10	539	2018-11-05	09:02:13	9	Control	35	1	1	1	None
humidity	Control_C.C_10	39	2018-11-05	09:02:13	9	Control	35	1	1	1	None
temperature	Control_C.C_10	21.3	2018-11-05	09:02:13	9	Control	35	1	1	1	None
temperature	Control_P10	21.9	2018-11-05	09:02:21	9	Control	35	1	1	1	None
humidity	Control_P10	44	2018-11-05	09:02:21	9	Control	35	1	1	1	None
temperature	Control_P11	21	2018-11-05	09:03:37	9	Control	35	1	1	1	None
humidity	Control_P11	39	2018-11-05	09:03:37	9	Control	35	1	1	1	None
temperature	Control_C.L_12	20.6	2018-11-05	09:05:50	9	Control	35	1	1	1	None
humidity	Control_C.L_12	40	2018-11-05	09:05:50	9	Control	35	1	1	1	None
temperature	Control_P11	21	2018-11-05	09:08:37	9	Control	36	1	1	1	None
humidity	Control_P11	39	2018-11-05	09:08:37	9	Control	36	1	1	1	None
humidity	Control_M1	36	2018-11-05	09:11:04	9	Control	36	1	1	1	None
temperature	Control_M1	22	2018-11-05	09:11:04	9	Control	36	1	1	1	None
co2	Control_M1	448	2018-11-05	09:11:04	9	Control	36	1	1	1	None
temperature	Control_C.HI_11	21.1	2018-11-05	09:11:42	9	Control	36	1	1	1	None
humidity	Control_C.HI_11	39	2018-11-05	09:11:42	9	Control	36	1	1	1	None
co2	Control_C.HI_11	528	2018-11-05	09:11:42	9	Control	36	1	1	1	None
temperature	Control_P10	22	2018-11-05	09:12:21	9	Control	36	1	1	1	None
humidity	Control_P10	44	2018-11-05	09:12:21	9	Control	36	1	1	1	None
temperature	Control_P11	21	2018-11-05	09:13:37	9	Control	36	1	1	1	None
humidity	Control_P11	39	2018-11-05	09:13:37	9	Control	36	1	1	1	None
humidity	Control_M12	39	2018-11-05	09:15:30	9	Control	36	1	1	1	None
temperature	Control_M12	22.2	2018-11-05	09:15:30	9	Control	36	1	1	1	None
co2	Control_M12	737	2018-11-05	09:15:30	9	Control	36	1	1	1	None
humidity	Control_C.C_10	39	2018-11-05	09:17:13	9	Control	36	1	1	1	None
temperature	Control_C.C_10	21.4	2018-11-05	09:17:13	9	Control	36	1	1	1	None
co2	Control_C.C_10	562	2018-11-05	09:17:13	9	Control	36	1	1	1	None
humidity	Control_P10	44	2018-11-05	09:17:21	9	Control	36	1	1	1	None
temperature	Control_P10	21.9	2018-11-05	09:17:21	9	Control	36	1	1	1	None
humidity	Control_P11	40	2018-11-05	09:18:37	9	Control	36	1	1	1	None
temperature	Control_P11	21	2018-11-05	09:18:37	9	Control	36	1	1	1	None
humidity	Control_C.L_12	42	2018-11-05	09:20:50	9	Control	36	1	1	1	None
temperature	Control_C.L_12	20.7	2018-11-05	09:20:50	9	Control	36	1	1	1	None
humidity	Control_P10	44	2018-11-05	09:22:21	9	Control	36	1	1	1	None
temperature	Control_P10	22	2018-11-05	09:22:21	9	Control	36	1	1	1	None
temperature	Control_P11	21	2018-11-05	09:23:37	9	Control	37	1	1	1	None
humidity	Control_P11	40	2018-11-05	09:23:37	9	Control	37	1	1	1	None
co2	Control_C.HI_11	597	2018-11-05	09:26:42	9	Control	37	1	1	1	None
temperature	Control_C.HI_11	21.2	2018-11-05	09:26:42	9	Control	37	1	1	1	None
humidity	Control_C.HI_11	40	2018-11-05	09:26:42	9	Control	37	1	1	1	None
humidity	Control_P11	40	2018-11-05	09:28:37	9	Control	37	1	1	1	None
temperature	Control_P11	21	2018-11-05	09:28:37	9	Control	37	1	1	1	None
co2	Control_M12	810	2018-11-05	09:30:30	9	Control	37	1	1	1	None
temperature	Control_M12	22.4	2018-11-05	09:30:30	9	Control	37	1	1	1	None
humidity	Control_M12	39	2018-11-05	09:30:30	9	Control	37	1	1	1	None
co2	Control_C.C_10	659	2018-11-05	09:32:13	9	Control	37	1	1	1	None
humidity	Control_C.C_10	40	2018-11-05	09:32:13	9	Control	37	1	1	1	None
temperature	Control_C.C_10	21.4	2018-11-05	09:32:13	9	Control	37	1	1	1	None
temperature	Control_P10	22	2018-11-05	09:32:21	9	Control	37	1	1	1	None
humidity	Control_P10	44	2018-11-05	09:32:21	9	Control	37	1	1	1	None
temperature	Control_P11	21.4	2018-11-05	09:33:37	9	Control	37	1	1	1	None
humidity	Control_P11	42	2018-11-05	09:33:37	9	Control	37	1	1	1	None
temperature	Control_C.L_12	20.7	2018-11-05	09:35:50	9	Control	37	1	1	1	None
humidity	Control_C.L_12	42	2018-11-05	09:35:50	9	Control	37	1	1	1	None
temperature	Control_P10	22.1	2018-11-05	09:37:21	9	Control	37	1	1	1	None
humidity	Control_P10	44	2018-11-05	09:37:21	9	Control	37	1	1	1	None
humidity	Control_P11	41	2018-11-05	09:38:37	9	Control	37	1	1	1	None
temperature	Control_P11	22	2018-11-05	09:38:37	9	Control	37	1	1	1	None
co2	Control_C.HI_11	639	2018-11-05	09:41:42	9	Control	38	1	1	1	None
humidity	Control_C.HI_11	41	2018-11-05	09:41:42	9	Control	38	1	1	1	None
temperature	Control_C.HI_11	21.1	2018-11-05	09:41:42	9	Control	38	1	1	1	None
temperature	Control_P10	22.1	2018-11-05	09:42:21	9	Control	38	1	1	1	None
humidity	Control_P10	44	2018-11-05	09:42:21	9	Control	38	1	1	1	None
humidity	Control_P11	40	2018-11-05	09:43:37	9	Control	38	1	1	1	None
temperature	Control_P11	21.6	2018-11-05	09:43:37	9	Control	38	1	1	1	None
co2	Control_M12	821	2018-11-05	09:45:30	9	Control	38	1	1	1	None
humidity	Control_M12	39	2018-11-05	09:45:30	9	Control	38	1	1	1	None
temperature	Control_M12	22.5	2018-11-05	09:45:30	9	Control	38	1	1	1	None
temperature	Control_C.C_10	21.5	2018-11-05	09:47:13	9	Control	38	1	1	1	None
co2	Control_C.C_10	696	2018-11-05	09:47:13	9	Control	38	1	1	1	None
humidity	Control_C.C_10	40	2018-11-05	09:47:13	9	Control	38	1	1	1	None
humidity	Control_C.L_12	43	2018-11-05	09:50:50	9	Control	38	1	1	1	None
temperature	Control_C.L_12	20.7	2018-11-05	09:50:50	9	Control	38	1	1	1	None
humidity	Control_P10	44	2018-11-05	09:52:21	9	Control	38	1	1	1	None
temperature	Control_P10	22.1	2018-11-05	09:52:21	9	Control	38	1	1	1	None
temperature	Control_P11	21.4	2018-11-05	09:53:37	9	Control	38	1	1	1	None
humidity	Control_P11	40	2018-11-05	09:53:37	9	Control	38	1	1	1	None
temperature	Control_M1	21.8	2018-11-05	09:56:04	9	Control	39	1	1	1	None
humidity	Control_M1	37	2018-11-05	09:56:04	9	Control	39	1	1	1	None
co2	Control_M1	500	2018-11-05	09:56:04	9	Control	39	1	1	1	None
temperature	Control_C.HI_11	21.2	2018-11-05	09:56:42	9	Control	39	1	1	1	None
humidity	Control_C.HI_11	41	2018-11-05	09:56:42	9	Control	39	1	1	1	None
co2	Control_C.HI_11	650	2018-11-05	09:56:42	9	Control	39	1	1	1	None
temperature	Control_P10	22.2	2018-11-05	09:57:21	9	Control	39	1	1	1	None
humidity	Control_P10	44	2018-11-05	09:57:21	9	Control	39	1	1	1	None
humidity	Control_P11	41	2018-11-05	09:58:37	9	Control	39	1	1	1	None
temperature	Control_P11	21.3	2018-11-05	09:58:37	9	Control	39	1	1	1	None
co2	Control_M12	718	2018-11-05	10:00:30	10	Control	39	1	1	1	None
humidity	Control_M12	39	2018-11-05	10:00:30	10	Control	39	1	1	1	None
temperature	Control_M12	22.5	2018-11-05	10:00:30	10	Control	39	1	1	1	None
temperature	Control_C.C_10	21.6	2018-11-05	10:02:13	10	Control	39	1	1	1	None
humidity	Control_C.C_10	40	2018-11-05	10:02:13	10	Control	39	1	1	1	None
co2	Control_C.C_10	677	2018-11-05	10:02:13	10	Control	39	1	1	1	None
temperature	Control_P11	21.3	2018-11-05	10:03:37	10	Control	39	1	1	1	None
humidity	Control_P11	41	2018-11-05	10:03:37	10	Control	39	1	1	1	None
temperature	Control_C.L_12	20.9	2018-11-05	10:05:50	10	Control	39	1	1	1	None
humidity	Control_C.L_12	43	2018-11-05	10:05:50	10	Control	39	1	1	1	None
temperature	Control_P10	22.8	2018-11-05	10:07:21	10	Control	39	1	1	1	None
humidity	Control_P10	47	2018-11-05	10:07:21	10	Control	39	1	1	1	None
humidity	Control_P11	41	2018-11-05	10:08:37	10	Control	39	1	1	1	None
temperature	Control_P11	21.2	2018-11-05	10:08:37	10	Control	39	1	1	1	None
humidity	Control_M1	38	2018-11-05	10:11:04	10	Control	40	1	1	1	None
co2	Control_M1	540	2018-11-05	10:11:04	10	Control	40	1	1	1	None
temperature	Control_M1	21.8	2018-11-05	10:11:04	10	Control	40	1	1	1	None
temperature	Control_C.HI_11	21.2	2018-11-05	10:11:42	10	Control	40	1	1	1	None
humidity	Control_C.HI_11	41	2018-11-05	10:11:42	10	Control	40	1	1	1	None
co2	Control_C.HI_11	675	2018-11-05	10:11:42	10	Control	40	1	1	1	None
humidity	Control_P10	46	2018-11-05	10:12:21	10	Control	40	1	1	1	None
temperature	Control_P10	23.2	2018-11-05	10:12:21	10	Control	40	1	1	1	None
temperature	Control_P11	21.2	2018-11-05	10:13:37	10	Control	40	1	1	1	None
humidity	Control_P11	41	2018-11-05	10:13:37	10	Control	40	1	1	1	None
temperature	Control_M12	22.5	2018-11-05	10:15:30	10	Control	40	1	1	1	None
humidity	Control_M12	39	2018-11-05	10:15:30	10	Control	40	1	1	1	None
co2	Control_M12	714	2018-11-05	10:15:30	10	Control	40	1	1	1	None
humidity	Control_C.C_10	40	2018-11-05	10:17:13	10	Control	40	1	1	1	None
temperature	Control_C.C_10	21.6	2018-11-05	10:17:13	10	Control	40	1	1	1	None
co2	Control_C.C_10	678	2018-11-05	10:17:13	10	Control	40	1	1	1	None
humidity	Control_P10	46	2018-11-05	10:17:21	10	Control	40	1	1	1	None
temperature	Control_P10	23.4	2018-11-05	10:17:21	10	Control	40	1	1	1	None
temperature	Control_P11	21.2	2018-11-05	10:18:37	10	Control	40	1	1	1	None
humidity	Control_P11	41	2018-11-05	10:18:37	10	Control	40	1	1	1	None
temperature	Control_C.L_12	21.1	2018-11-05	10:20:50	10	Control	40	1	1	1	None
humidity	Control_C.L_12	43	2018-11-05	10:20:50	10	Control	40	1	1	1	None
temperature	Control_P10	23.6	2018-11-05	10:22:21	10	Control	40	1	1	1	None
humidity	Control_P10	45	2018-11-05	10:22:21	10	Control	40	1	1	1	None
humidity	Control_P11	41	2018-11-05	10:23:37	10	Control	40	1	1	1	None
temperature	Control_P11	21.2	2018-11-05	10:23:37	10	Control	40	1	1	1	None
co2	Control_M1	551	2018-11-05	10:26:04	10	Control	40	1	1	1	None
humidity	Control_M1	38	2018-11-05	10:26:04	10	Control	40	1	1	1	None
temperature	Control_M1	21.8	2018-11-05	10:26:04	10	Control	40	1	1	1	None
temperature	Control_C.HI_11	21.3	2018-11-05	10:26:42	10	Control	41	1	1	1	None
co2	Control_C.HI_11	769	2018-11-05	10:26:42	10	Control	41	1	1	1	None
humidity	Control_C.HI_11	42	2018-11-05	10:26:42	10	Control	41	1	1	1	None
temperature	Control_P10	23.8	2018-11-05	10:27:21	10	Control	41	1	1	1	None
humidity	Control_P10	45	2018-11-05	10:27:21	10	Control	41	1	1	1	None
humidity	Control_P11	42	2018-11-05	10:28:37	10	Control	41	1	1	1	None
temperature	Control_P11	21.2	2018-11-05	10:28:37	10	Control	41	1	1	1	None
co2	Control_M12	714	2018-11-05	10:30:30	10	Control	41	1	1	1	None
humidity	Control_M12	39	2018-11-05	10:30:30	10	Control	41	1	1	1	None
temperature	Control_M12	22.6	2018-11-05	10:30:30	10	Control	41	1	1	1	None
temperature	Control_C.C_10	21.6	2018-11-05	10:32:13	10	Control	41	1	1	1	None
co2	Control_C.C_10	690	2018-11-05	10:32:13	10	Control	41	1	1	1	None
humidity	Control_C.C_10	41	2018-11-05	10:32:13	10	Control	41	1	1	1	None
temperature	Control_P10	23.9	2018-11-05	10:32:21	10	Control	41	1	1	1	None
humidity	Control_P10	44	2018-11-05	10:32:21	10	Control	41	1	1	1	None
humidity	Control_P11	42	2018-11-05	10:33:36	10	Control	41	1	1	1	None
temperature	Control_P11	21.2	2018-11-05	10:33:36	10	Control	41	1	1	1	None
temperature	Control_C.L_12	21.2	2018-11-05	10:35:50	10	Control	41	1	1	1	None
humidity	Control_C.L_12	43	2018-11-05	10:35:50	10	Control	41	1	1	1	None
humidity	Control_P10	44	2018-11-05	10:37:21	10	Control	41	1	1	1	None
temperature	Control_P10	24	2018-11-05	10:37:21	10	Control	41	1	1	1	None
temperature	Control_P11	21.2	2018-11-05	10:38:36	10	Control	41	1	1	1	None
humidity	Control_P11	42	2018-11-05	10:38:36	10	Control	41	1	1	1	None
co2	Control_M1	618	2018-11-05	10:41:04	10	Control	41	1	1	1	None
humidity	Control_M1	38	2018-11-05	10:41:04	10	Control	41	1	1	1	None
temperature	Control_M1	21.9	2018-11-05	10:41:04	10	Control	41	1	1	1	None
humidity	Control_C.HI_11	43	2018-11-05	10:41:42	10	Control	41	1	1	1	None
temperature	Control_C.HI_11	21.4	2018-11-05	10:41:42	10	Control	41	1	1	1	None
co2	Control_C.HI_11	818	2018-11-05	10:41:42	10	Control	41	1	1	1	None
temperature	Control_P10	24	2018-11-05	10:42:21	10	Control	42	1	1	1	None
humidity	Control_P10	44	2018-11-05	10:42:21	10	Control	42	1	1	1	None
humidity	Control_P11	42	2018-11-05	10:43:36	10	Control	42	1	1	1	None
temperature	Control_P11	21.2	2018-11-05	10:43:36	10	Control	42	1	1	1	None
co2	Control_M12	694	2018-11-05	10:45:30	10	Control	42	1	1	1	None
humidity	Control_M12	39	2018-11-05	10:45:30	10	Control	42	1	1	1	None
temperature	Control_M12	22.6	2018-11-05	10:45:30	10	Control	42	1	1	1	None
humidity	Control_C.C_10	41	2018-11-05	10:47:13	10	Control	42	1	1	1	None
co2	Control_C.C_10	748	2018-11-05	10:47:13	10	Control	42	1	1	1	None
temperature	Control_C.C_10	21.7	2018-11-05	10:47:13	10	Control	42	1	1	1	None
temperature	Control_P10	24.1	2018-11-05	10:47:21	10	Control	42	1	1	0	None
humidity	Control_P10	44	2018-11-05	10:47:21	10	Control	42	1	1	1	None
temperature	Control_P11	21.3	2018-11-05	10:48:36	10	Control	42	1	1	1	None
humidity	Control_P11	43	2018-11-05	10:48:36	10	Control	42	1	1	1	None
temperature	Control_C.L_12	21.3	2018-11-05	10:50:49	10	Control	42	1	1	1	None
humidity	Control_C.L_12	43	2018-11-05	10:50:49	10	Control	42	1	1	1	None
humidity	Control_P10	44	2018-11-05	10:52:21	10	Control	42	1	1	1	None
temperature	Control_P10	24.2	2018-11-05	10:52:21	10	Control	42	1	1	0	None
humidity	Control_P11	43	2018-11-05	10:53:36	10	Control	42	1	1	1	None
temperature	Control_P11	21.3	2018-11-05	10:53:36	10	Control	42	1	1	1	None
humidity	Control_C.HI_11	43	2018-11-05	10:56:42	10	Control	42	1	1	1	None
temperature	Control_C.HI_11	21.5	2018-11-05	10:56:42	10	Control	42	1	1	1	None
co2	Control_C.HI_11	809	2018-11-05	10:56:42	10	Control	42	1	1	1	None
humidity	Control_P10	44	2018-11-05	10:57:21	10	Control	42	1	1	1	None
temperature	Control_P10	24.2	2018-11-05	10:57:21	10	Control	42	1	1	0	None
temperature	Control_P11	21.4	2018-11-05	10:58:36	10	Control	43	1	1	1	None
humidity	Control_P11	43	2018-11-05	10:58:36	10	Control	43	1	1	1	None
humidity	Control_C.C_10	41	2018-11-05	11:02:13	11	Control	43	1	1	1	None
co2	Control_C.C_10	736	2018-11-05	11:02:13	11	Control	43	1	1	1	None
temperature	Control_C.C_10	21.7	2018-11-05	11:02:13	11	Control	43	1	1	1	None
temperature	Control_P10	24.3	2018-11-05	11:02:21	11	Control	43	1	1	0	None
humidity	Control_P10	44	2018-11-05	11:02:21	11	Control	43	1	1	1	None
humidity	Control_C.L_12	43	2018-11-05	11:05:49	11	Control	43	1	1	1	None
temperature	Control_C.L_12	21.3	2018-11-05	11:05:49	11	Control	43	1	1	1	None
temperature	Control_P10	24.3	2018-11-05	11:07:21	11	Control	43	1	1	0	None
humidity	Control_P10	44	2018-11-05	11:07:21	11	Control	43	1	1	1	None
temperature	Control_M1	22	2018-11-05	11:11:03	11	Control	43	1	1	1	None
humidity	Control_M1	39	2018-11-05	11:11:03	11	Control	43	1	1	1	None
co2	Control_M1	759	2018-11-05	11:11:03	11	Control	43	1	1	1	None
temperature	Control_P10	24.3	2018-11-05	11:12:21	11	Control	43	1	1	0	None
humidity	Control_P10	43	2018-11-05	11:12:21	11	Control	43	1	1	1	None
humidity	Control_P11	45	2018-11-05	11:13:36	11	Control	44	1	1	1	None
temperature	Control_P11	22.1	2018-11-05	11:13:36	11	Control	44	1	1	1	None
co2	Control_M12	573	2018-11-05	11:15:30	11	Control	44	1	1	1	None
temperature	Control_M12	22.5	2018-11-05	11:15:30	11	Control	44	1	1	1	None
humidity	Control_M12	38	2018-11-05	11:15:30	11	Control	44	1	1	1	None
co2	Control_C.C_10	706	2018-11-05	11:17:12	11	Control	44	1	1	1	None
humidity	Control_C.C_10	41	2018-11-05	11:17:12	11	Control	44	1	1	1	None
temperature	Control_C.C_10	21.8	2018-11-05	11:17:12	11	Control	44	1	1	1	None
humidity	Control_P10	44	2018-11-05	11:17:21	11	Control	44	1	1	1	None
temperature	Control_P10	24.4	2018-11-05	11:17:21	11	Control	44	1	1	0	None
temperature	Control_P11	21.8	2018-11-05	11:18:36	11	Control	44	1	1	1	None
humidity	Control_P11	42	2018-11-05	11:18:36	11	Control	44	1	1	1	None
humidity	Control_C.L_12	43	2018-11-05	11:20:49	11	Control	44	1	1	1	None
temperature	Control_C.L_12	21.4	2018-11-05	11:20:49	11	Control	44	1	1	1	None
temperature	Control_P10	24.4	2018-11-05	11:22:21	11	Control	44	1	1	0	None
humidity	Control_P10	44	2018-11-05	11:22:21	11	Control	44	1	1	1	None
temperature	Control_P11	21.7	2018-11-05	11:23:36	11	Control	44	1	1	1	None
humidity	Control_P11	42	2018-11-05	11:23:36	11	Control	44	1	1	1	None
humidity	Control_M1	40	2018-11-05	11:26:03	11	Control	44	1	1	1	None
co2	Control_M1	959	2018-11-05	11:26:03	11	Control	44	1	1	1	None
temperature	Control_M1	22.4	2018-11-05	11:26:03	11	Control	44	1	1	1	None
humidity	Control_C.HI_11	42	2018-11-05	11:26:42	11	Control	44	1	1	1	None
co2	Control_C.HI_11	791	2018-11-05	11:26:42	11	Control	44	1	1	1	None
temperature	Control_C.HI_11	21.5	2018-11-05	11:26:42	11	Control	44	1	1	1	None
temperature	Control_P10	24.4	2018-11-05	11:27:21	11	Control	44	1	1	0	None
humidity	Control_P10	43	2018-11-05	11:27:21	11	Control	44	1	1	1	None
temperature	Control_P11	21.7	2018-11-05	11:28:36	11	Control	44	1	1	1	None
humidity	Control_P11	42	2018-11-05	11:28:36	11	Control	44	1	1	1	None
co2	Control_M12	517	2018-11-05	11:30:30	11	Control	45	1	1	1	None
humidity	Control_M12	38	2018-11-05	11:30:30	11	Control	45	1	1	1	None
temperature	Control_M12	22.5	2018-11-05	11:30:30	11	Control	45	1	1	1	None
temperature	Control_C.C_10	21.7	2018-11-05	11:32:12	11	Control	45	1	1	1	None
co2	Control_C.C_10	687	2018-11-05	11:32:12	11	Control	45	1	1	1	None
humidity	Control_C.C_10	41	2018-11-05	11:32:12	11	Control	45	1	1	1	None
temperature	Control_P10	24.5	2018-11-05	11:32:21	11	Control	45	1	1	0	None
humidity	Control_P10	43	2018-11-05	11:32:21	11	Control	45	1	1	1	None
temperature	Control_P11	21.6	2018-11-05	11:33:36	11	Control	45	1	1	1	None
humidity	Control_P11	42	2018-11-05	11:33:36	11	Control	45	1	1	1	None
humidity	Control_C.L_12	43	2018-11-05	11:35:49	11	Control	45	1	1	1	None
temperature	Control_C.L_12	21.6	2018-11-05	11:35:49	11	Control	45	1	1	1	None
humidity	Control_P10	43	2018-11-05	11:37:21	11	Control	45	1	1	1	None
temperature	Control_P10	24.5	2018-11-05	11:37:21	11	Control	45	1	1	0	None
humidity	Control_P11	42	2018-11-05	11:38:36	11	Control	45	1	1	1	None
temperature	Control_P11	21.6	2018-11-05	11:38:36	11	Control	45	1	1	1	None
temperature	Control_C.HI_11	21.5	2018-11-05	11:41:42	11	Control	45	1	1	1	None
co2	Control_C.HI_11	771	2018-11-05	11:41:42	11	Control	45	1	1	1	None
humidity	Control_C.HI_11	42	2018-11-05	11:41:42	11	Control	45	1	1	1	None
temperature	Control_P10	24.5	2018-11-05	11:42:21	11	Control	45	1	1	0	None
humidity	Control_P10	43	2018-11-05	11:42:21	11	Control	45	1	1	1	None
humidity	Control_M12	39	2018-11-05	11:45:30	11	Control	46	1	1	1	None
temperature	Control_M12	22.6	2018-11-05	11:45:30	11	Control	46	1	1	1	None
co2	Control_M12	678	2018-11-05	11:45:30	11	Control	46	1	1	1	None
humidity	Control_C.C_10	41	2018-11-05	11:47:12	11	Control	46	1	1	1	None
temperature	Control_C.C_10	21.7	2018-11-05	11:47:12	11	Control	46	1	1	1	None
co2	Control_C.C_10	704	2018-11-05	11:47:12	11	Control	46	1	1	1	None
temperature	Control_P10	24.5	2018-11-05	11:47:21	11	Control	46	1	1	0	None
humidity	Control_P10	43	2018-11-05	11:47:21	11	Control	46	1	1	1	None
humidity	Control_P11	42	2018-11-05	11:48:36	11	Control	46	1	1	1	None
temperature	Control_P11	21.6	2018-11-05	11:48:36	11	Control	46	1	1	1	None
humidity	Control_C.L_12	43	2018-11-05	11:50:49	11	Control	46	1	1	1	None
temperature	Control_C.L_12	21.7	2018-11-05	11:50:49	11	Control	46	1	1	1	None
temperature	Control_P10	24.6	2018-11-05	11:52:21	11	Control	46	1	1	0	None
humidity	Control_P10	43	2018-11-05	11:52:21	11	Control	46	1	1	1	None
temperature	Control_P11	21.6	2018-11-05	11:53:36	11	Control	46	1	1	1	None
humidity	Control_P11	43	2018-11-05	11:53:36	11	Control	46	1	1	1	None
humidity	Control_M1	42	2018-11-05	11:56:03	11	Control	46	1	1	1	None
co2	Control_M1	984	2018-11-05	11:56:03	11	Control	46	1	1	1	None
temperature	Control_M1	22.3	2018-11-05	11:56:03	11	Control	46	1	1	1	None
co2	Control_C.HI_11	776	2018-11-05	11:56:42	11	Control	46	1	1	1	None
temperature	Control_C.HI_11	21.5	2018-11-05	11:56:42	11	Control	46	1	1	1	None
humidity	Control_C.HI_11	42	2018-11-05	11:56:42	11	Control	46	1	1	1	None
humidity	Control_P10	43	2018-11-05	11:57:21	11	Control	46	1	1	1	None
temperature	Control_P10	24.6	2018-11-05	11:57:21	11	Control	46	1	1	0	None
temperature	Control_P11	21.6	2018-11-05	11:58:36	11	Control	46	1	1	1	None
humidity	Control_P11	42	2018-11-05	11:58:36	11	Control	46	1	1	1	None
humidity	Control_M12	39	2018-11-05	12:00:30	12	Control	47	1	1	1	None
co2	Control_M12	735	2018-11-05	12:00:30	12	Control	47	1	1	1	None
temperature	Control_M12	22.7	2018-11-05	12:00:30	12	Control	47	1	1	1	None
co2	Control_C.C_10	688	2018-11-05	12:02:12	12	Control	47	1	1	1	None
humidity	Control_C.C_10	41	2018-11-05	12:02:12	12	Control	47	1	1	1	None
temperature	Control_C.C_10	21.7	2018-11-05	12:02:12	12	Control	47	1	1	1	None
temperature	Control_P10	24.5	2018-11-05	12:02:20	12	Control	47	1	1	0	None
humidity	Control_P10	42	2018-11-05	12:02:20	12	Control	47	1	1	1	None
humidity	Control_P11	43	2018-11-05	12:03:36	12	Control	47	1	1	1	None
temperature	Control_P11	21.5	2018-11-05	12:03:36	12	Control	47	1	1	1	None
humidity	Control_C.L_12	42	2018-11-05	12:05:49	12	Control	47	1	1	1	None
temperature	Control_C.L_12	21.9	2018-11-05	12:05:49	12	Control	47	1	1	1	None
temperature	Control_P11	21.6	2018-11-05	12:08:36	12	Control	47	1	1	1	None
humidity	Control_P11	43	2018-11-05	12:08:36	12	Control	47	1	1	1	None
co2	Control_M1	984	2018-11-05	12:11:03	12	Control	47	1	1	1	None
humidity	Control_M1	42	2018-11-05	12:11:03	12	Control	47	1	1	1	None
temperature	Control_M1	22.4	2018-11-05	12:11:03	12	Control	47	1	1	1	None
humidity	Control_C.HI_11	42	2018-11-05	12:11:42	12	Control	47	1	1	1	None
temperature	Control_C.HI_11	21.5	2018-11-05	12:11:42	12	Control	47	1	1	1	None
co2	Control_C.HI_11	733	2018-11-05	12:11:42	12	Control	47	1	1	1	None
temperature	Control_P10	23.9	2018-11-05	12:12:20	12	Control	47	1	1	1	None
humidity	Control_P10	43	2018-11-05	12:12:20	12	Control	47	1	1	1	None
humidity	Control_P11	42	2018-11-05	12:13:36	12	Control	47	1	1	1	None
temperature	Control_P11	21.6	2018-11-05	12:13:36	12	Control	47	1	1	1	None
temperature	Control_M12	22.7	2018-11-05	12:15:30	12	Control	47	1	1	1	None
co2	Control_M12	730	2018-11-05	12:15:30	12	Control	47	1	1	1	None
humidity	Control_M12	39	2018-11-05	12:15:30	12	Control	47	1	1	1	None
temperature	Control_C.C_10	21.7	2018-11-05	12:17:12	12	Control	48	1	1	1	None
co2	Control_C.C_10	690	2018-11-05	12:17:12	12	Control	48	1	1	1	None
humidity	Control_C.C_10	41	2018-11-05	12:17:12	12	Control	48	1	1	1	None
temperature	Control_P10	23.9	2018-11-05	12:17:20	12	Control	48	1	1	1	None
humidity	Control_P10	43	2018-11-05	12:17:20	12	Control	48	1	1	1	None
temperature	Control_P11	21.5	2018-11-05	12:18:36	12	Control	48	1	1	1	None
humidity	Control_P11	42	2018-11-05	12:18:36	12	Control	48	1	1	1	None
humidity	Control_C.L_12	42	2018-11-05	12:20:49	12	Control	48	1	1	1	None
temperature	Control_C.L_12	21.8	2018-11-05	12:20:49	12	Control	48	1	1	1	None
humidity	Control_P10	43	2018-11-05	12:22:20	12	Control	48	1	1	1	None
temperature	Control_P10	23.8	2018-11-05	12:22:20	12	Control	48	1	1	1	None
temperature	Control_P11	21.5	2018-11-05	12:23:36	12	Control	48	1	1	1	None
humidity	Control_P11	42	2018-11-05	12:23:36	12	Control	48	1	1	1	None
co2	Control_M1	965	2018-11-05	12:26:03	12	Control	48	1	1	1	None
temperature	Control_M1	22.4	2018-11-05	12:26:03	12	Control	48	1	1	1	None
humidity	Control_M1	42	2018-11-05	12:26:03	12	Control	48	1	1	1	None
temperature	Control_P10	23.7	2018-11-05	12:27:20	12	Control	48	1	1	1	None
humidity	Control_P10	43	2018-11-05	12:27:20	12	Control	48	1	1	1	None
temperature	Control_P11	21.5	2018-11-05	12:28:36	12	Control	48	1	1	1	None
humidity	Control_P11	42	2018-11-05	12:28:36	12	Control	48	1	1	1	None
temperature	Control_M12	22.7	2018-11-05	12:30:30	12	Control	48	1	1	1	None
co2	Control_M12	713	2018-11-05	12:30:30	12	Control	48	1	1	1	None
humidity	Control_M12	40	2018-11-05	12:30:30	12	Control	48	1	1	1	None
humidity	Control_C.C_10	41	2018-11-05	12:32:12	12	Control	49	1	1	1	None
co2	Control_C.C_10	677	2018-11-05	12:32:12	12	Control	49	1	1	1	None
temperature	Control_C.C_10	21.7	2018-11-05	12:32:12	12	Control	49	1	1	1	None
temperature	Control_P10	23.6	2018-11-05	12:32:20	12	Control	49	1	1	1	None
humidity	Control_P10	43	2018-11-05	12:32:20	12	Control	49	1	1	1	None
humidity	Control_P11	42	2018-11-05	12:33:36	12	Control	49	1	1	1	None
temperature	Control_P11	21.6	2018-11-05	12:33:36	12	Control	49	1	1	1	None
temperature	Control_P10	23.6	2018-11-05	12:37:20	12	Control	49	1	1	1	None
humidity	Control_P10	43	2018-11-05	12:37:20	12	Control	49	1	1	1	None
temperature	Control_P11	21.5	2018-11-05	12:38:36	12	Control	49	1	1	1	None
humidity	Control_P11	42	2018-11-05	12:38:36	12	Control	49	1	1	1	None
humidity	Control_M1	40	2018-11-05	12:41:03	12	Control	49	1	1	1	None
co2	Control_M1	607	2018-11-05	12:41:03	12	Control	49	1	1	1	None
temperature	Control_M1	21.9	2018-11-05	12:41:03	12	Control	49	1	1	1	None
co2	Control_C.HI_11	674	2018-11-05	12:41:42	12	Control	49	1	1	1	None
temperature	Control_C.HI_11	21.5	2018-11-05	12:41:42	12	Control	49	1	1	1	None
humidity	Control_C.HI_11	42	2018-11-05	12:41:42	12	Control	49	1	1	1	None
temperature	Control_P11	21.5	2018-11-05	12:43:36	12	Control	49	1	1	1	None
humidity	Control_P11	42	2018-11-05	12:43:36	12	Control	49	1	1	1	None
temperature	Control_M12	22.6	2018-11-05	12:45:29	12	Control	49	1	1	1	None
co2	Control_M12	565	2018-11-05	12:45:29	12	Control	49	1	1	1	None
humidity	Control_M12	39	2018-11-05	12:45:29	12	Control	49	1	1	1	None
humidity	Control_C.C_10	41	2018-11-05	12:47:12	12	Control	50	1	1	1	None
temperature	Control_C.C_10	21.7	2018-11-05	12:47:12	12	Control	50	1	1	1	None
co2	Control_C.C_10	621	2018-11-05	12:47:12	12	Control	50	1	1	1	None
temperature	Control_P10	23.5	2018-11-05	12:47:20	12	Control	50	1	1	1	None
humidity	Control_P10	43	2018-11-05	12:47:20	12	Control	50	1	1	1	None
humidity	Control_P11	42	2018-11-05	12:48:36	12	Control	50	1	1	1	None
temperature	Control_P11	21.5	2018-11-05	12:48:36	12	Control	50	1	1	1	None
humidity	Control_C.L_12	43	2018-11-05	12:50:49	12	Control	50	1	1	1	None
temperature	Control_C.L_12	21.6	2018-11-05	12:50:49	12	Control	50	1	1	1	None
temperature	Control_P10	23.4	2018-11-05	12:52:20	12	Control	50	1	1	1	None
humidity	Control_P10	43	2018-11-05	12:52:20	12	Control	50	1	1	1	None
humidity	Control_P11	42	2018-11-05	12:53:36	12	Control	50	1	1	1	None
temperature	Control_P11	21.4	2018-11-05	12:53:36	12	Control	50	1	1	1	None
humidity	Control_M1	41	2018-11-05	12:56:03	12	Control	50	1	1	1	None
co2	Control_M1	541	2018-11-05	12:56:03	12	Control	50	1	1	1	None
temperature	Control_M1	21.6	2018-11-05	12:56:03	12	Control	50	1	1	1	None
temperature	Control_P10	23.3	2018-11-05	12:57:20	12	Control	50	1	1	1	None
humidity	Control_P10	44	2018-11-05	12:57:20	12	Control	50	1	1	1	None
humidity	Control_P11	42	2018-11-05	12:58:36	12	Control	50	1	1	1	None
temperature	Control_P11	21.5	2018-11-05	12:58:36	12	Control	50	1	1	1	None
humidity	Control_C.C_10	41	2018-11-05	13:02:12	13	Control	50	1	1	1	None
temperature	Control_C.C_10	21.6	2018-11-05	13:02:12	13	Control	50	1	1	1	None
co2	Control_C.C_10	604	2018-11-05	13:02:12	13	Control	50	1	1	1	None
temperature	Control_P10	23.2	2018-11-05	13:02:20	13	Control	50	1	1	1	None
humidity	Control_P10	43	2018-11-05	13:02:20	13	Control	50	1	1	1	None
temperature	Control_P11	21.4	2018-11-05	13:03:36	13	Control	51	1	1	1	None
humidity	Control_P11	42	2018-11-05	13:03:36	13	Control	51	1	1	1	None
temperature	Control_C.L_12	21.7	2018-11-05	13:05:49	13	Control	51	1	1	1	None
humidity	Control_C.L_12	43	2018-11-05	13:05:49	13	Control	51	1	1	1	None
humidity	Control_P10	44	2018-11-05	13:07:20	13	Control	51	1	1	1	None
temperature	Control_P10	23.2	2018-11-05	13:07:20	13	Control	51	1	1	1	None
humidity	Control_P11	43	2018-11-05	13:08:36	13	Control	51	1	1	1	None
temperature	Control_P11	21.5	2018-11-05	13:08:36	13	Control	51	1	1	1	None
co2	Control_M1	550	2018-11-05	13:11:03	13	Control	51	1	1	1	None
humidity	Control_M1	41	2018-11-05	13:11:03	13	Control	51	1	1	1	None
temperature	Control_M1	21.7	2018-11-05	13:11:03	13	Control	51	1	1	1	None
temperature	Control_P10	23.1	2018-11-05	13:12:20	13	Control	51	1	1	1	None
humidity	Control_P10	44	2018-11-05	13:12:20	13	Control	51	1	1	1	None
temperature	Control_P11	21.5	2018-11-05	13:13:36	13	Control	51	1	1	1	None
humidity	Control_P11	43	2018-11-05	13:13:36	13	Control	51	1	1	1	None
temperature	Control_M12	22.5	2018-11-05	13:15:29	13	Control	51	1	1	1	None
co2	Control_M12	448	2018-11-05	13:15:29	13	Control	51	1	1	1	None
humidity	Control_M12	39	2018-11-05	13:15:29	13	Control	51	1	1	1	None
co2	Control_C.C_10	616	2018-11-05	13:17:12	13	Control	51	1	1	1	None
temperature	Control_C.C_10	21.6	2018-11-05	13:17:12	13	Control	51	1	1	1	None
humidity	Control_C.C_10	41	2018-11-05	13:17:12	13	Control	51	1	1	1	None
temperature	Control_P10	22.9	2018-11-05	13:17:20	13	Control	51	1	1	1	None
humidity	Control_P10	45	2018-11-05	13:17:20	13	Control	51	1	1	1	None
temperature	Control_P11	21.4	2018-11-05	13:18:36	13	Control	52	1	1	1	None
humidity	Control_P11	43	2018-11-05	13:18:36	13	Control	52	1	1	1	None
humidity	Control_C.L_12	43	2018-11-05	13:20:49	13	Control	52	1	1	1	None
temperature	Control_C.L_12	21.7	2018-11-05	13:20:49	13	Control	52	1	1	1	None
temperature	Control_P11	21.5	2018-11-05	13:23:36	13	Control	52	1	1	1	None
humidity	Control_P11	43	2018-11-05	13:23:36	13	Control	52	1	1	1	None
temperature	Control_C.HI_11	21.4	2018-11-05	13:26:42	13	Control	52	1	1	1	None
co2	Control_C.HI_11	621	2018-11-05	13:26:42	13	Control	52	1	1	1	None
humidity	Control_C.HI_11	43	2018-11-05	13:26:42	13	Control	52	1	1	1	None
temperature	Control_P11	21.4	2018-11-05	13:28:36	13	Control	52	1	1	1	None
humidity	Control_P11	43	2018-11-05	13:28:36	13	Control	52	1	1	1	None
humidity	Control_M12	39	2018-11-05	13:30:29	13	Control	52	1	1	1	None
co2	Control_M12	445	2018-11-05	13:30:29	13	Control	52	1	1	1	None
temperature	Control_M12	22.5	2018-11-05	13:30:29	13	Control	52	1	1	1	None
co2	Control_C.C_10	614	2018-11-05	13:32:12	13	Control	52	1	1	1	None
temperature	Control_C.C_10	21.6	2018-11-05	13:32:12	13	Control	52	1	1	1	None
humidity	Control_C.C_10	42	2018-11-05	13:32:12	13	Control	52	1	1	1	None
temperature	Control_P10	23.5	2018-11-05	13:32:20	13	Control	52	1	1	1	None
humidity	Control_P10	44	2018-11-05	13:32:20	13	Control	52	1	1	1	None
humidity	Control_P11	43	2018-11-05	13:33:36	13	Control	52	1	1	1	None
temperature	Control_P11	21.5	2018-11-05	13:33:36	13	Control	52	1	1	1	None
temperature	Control_C.L_12	21.8	2018-11-05	13:35:49	13	Control	53	1	1	1	None
humidity	Control_C.L_12	43	2018-11-05	13:35:49	13	Control	53	1	1	1	None
humidity	Control_P10	44	2018-11-05	13:37:20	13	Control	53	1	1	1	None
temperature	Control_P10	23.3	2018-11-05	13:37:20	13	Control	53	1	1	1	None
temperature	Control_P11	21.5	2018-11-05	13:38:36	13	Control	53	1	1	1	None
humidity	Control_P11	43	2018-11-05	13:38:36	13	Control	53	1	1	1	None
humidity	Control_M1	41	2018-11-05	13:41:03	13	Control	53	1	1	1	None
temperature	Control_M1	21.7	2018-11-05	13:41:03	13	Control	53	1	1	1	None
co2	Control_M1	626	2018-11-05	13:41:03	13	Control	53	1	1	1	None
humidity	Control_C.HI_11	43	2018-11-05	13:41:41	13	Control	53	1	1	1	None
co2	Control_C.HI_11	633	2018-11-05	13:41:41	13	Control	53	1	1	1	None
temperature	Control_C.HI_11	21.3	2018-11-05	13:41:41	13	Control	53	1	1	1	None
temperature	Control_P10	23.6	2018-11-05	13:42:20	13	Control	53	1	1	1	None
humidity	Control_P10	45	2018-11-05	13:42:20	13	Control	53	1	1	1	None
temperature	Control_P11	21.5	2018-11-05	13:43:36	13	Control	53	1	1	1	None
humidity	Control_P11	43	2018-11-05	13:43:36	13	Control	53	1	1	1	None
temperature	Control_M12	22.5	2018-11-05	13:45:29	13	Control	53	1	1	1	None
co2	Control_M12	627	2018-11-05	13:45:29	13	Control	53	1	1	1	None
humidity	Control_M12	40	2018-11-05	13:45:29	13	Control	53	1	1	1	None
temperature	Control_C.C_10	21.6	2018-11-05	13:47:12	13	Control	53	1	1	1	None
co2	Control_C.C_10	613	2018-11-05	13:47:12	13	Control	53	1	1	1	None
humidity	Control_C.C_10	42	2018-11-05	13:47:12	13	Control	53	1	1	1	None
temperature	Control_P10	23.7	2018-11-05	13:47:20	13	Control	53	1	1	1	None
humidity	Control_P10	45	2018-11-05	13:47:20	13	Control	53	1	1	1	None
temperature	Control_C.L_12	21.8	2018-11-05	13:50:49	13	Control	54	1	1	1	None
humidity	Control_C.L_12	43	2018-11-05	13:50:49	13	Control	54	1	1	1	None
temperature	Control_P10	24	2018-11-05	13:52:20	13	Control	54	1	1	1	None
humidity	Control_P10	45	2018-11-05	13:52:20	13	Control	54	1	1	1	None
humidity	Control_P11	43	2018-11-05	13:53:36	13	Control	54	1	1	1	None
temperature	Control_P11	21.4	2018-11-05	13:53:36	13	Control	54	1	1	1	None
humidity	Control_M1	42	2018-11-05	13:56:03	13	Control	54	1	1	1	None
co2	Control_M1	636	2018-11-05	13:56:03	13	Control	54	1	1	1	None
temperature	Control_M1	21.7	2018-11-05	13:56:03	13	Control	54	1	1	1	None
temperature	Control_C.HI_11	21.3	2018-11-05	13:56:41	13	Control	54	1	1	1	None
co2	Control_C.HI_11	688	2018-11-05	13:56:41	13	Control	54	1	1	1	None
humidity	Control_C.HI_11	43	2018-11-05	13:56:41	13	Control	54	1	1	1	None
temperature	Control_P10	24	2018-11-05	13:57:20	13	Control	54	1	1	1	None
humidity	Control_P10	44	2018-11-05	13:57:20	13	Control	54	1	1	1	None
temperature	Control_P11	21.4	2018-11-05	13:58:36	13	Control	54	1	1	1	None
humidity	Control_P11	43	2018-11-05	13:58:36	13	Control	54	1	1	1	None
co2	Control_M12	821	2018-11-05	14:00:29	14	Control	54	1	1	1	None
humidity	Control_M12	41	2018-11-05	14:00:29	14	Control	54	1	1	1	None
temperature	Control_M12	22.7	2018-11-05	14:00:29	14	Control	54	1	1	1	None
co2	Control_C.C_10	666	2018-11-05	14:02:12	14	Control	54	1	1	1	None
humidity	Control_C.C_10	42	2018-11-05	14:02:12	14	Control	54	1	1	1	None
temperature	Control_C.C_10	21.7	2018-11-05	14:02:12	14	Control	54	1	1	1	None
temperature	Control_P10	23.5	2018-11-05	14:02:20	14	Control	54	1	1	1	None
humidity	Control_P10	44	2018-11-05	14:02:20	14	Control	54	1	1	1	None
humidity	Control_P11	45	2018-11-05	14:03:36	14	Control	54	1	1	1	None
temperature	Control_P11	21.5	2018-11-05	14:03:36	14	Control	54	1	1	1	None
temperature	Control_C.L_12	21.9	2018-11-05	14:05:49	14	Control	55	1	1	1	None
humidity	Control_C.L_12	43	2018-11-05	14:05:49	14	Control	55	1	1	1	None
temperature	Control_P10	23.3	2018-11-05	14:07:20	14	Control	55	1	1	1	None
humidity	Control_P10	45	2018-11-05	14:07:20	14	Control	55	1	1	1	None
humidity	Control_P11	44	2018-11-05	14:08:36	14	Control	55	1	1	1	None
temperature	Control_P11	22.1	2018-11-05	14:08:36	14	Control	55	1	1	1	None
co2	Control_M1	545	2018-11-05	14:11:03	14	Control	55	1	1	1	None
humidity	Control_M1	41	2018-11-05	14:11:03	14	Control	55	1	1	1	None
temperature	Control_M1	21.6	2018-11-05	14:11:03	14	Control	55	1	1	1	None
humidity	Control_C.HI_11	44	2018-11-05	14:11:41	14	Control	55	1	1	1	None
co2	Control_C.HI_11	737	2018-11-05	14:11:41	14	Control	55	1	1	1	None
temperature	Control_C.HI_11	21.4	2018-11-05	14:11:41	14	Control	55	1	1	1	None
humidity	Control_P10	45	2018-11-05	14:12:20	14	Control	55	1	1	1	None
temperature	Control_P10	23.2	2018-11-05	14:12:20	14	Control	55	1	1	1	None
temperature	Control_P11	21.8	2018-11-05	14:13:36	14	Control	55	1	1	1	None
humidity	Control_P11	44	2018-11-05	14:13:36	14	Control	55	1	1	1	None
co2	Control_M12	928	2018-11-05	14:15:29	14	Control	55	1	1	1	None
temperature	Control_M12	22.7	2018-11-05	14:15:29	14	Control	55	1	1	1	None
humidity	Control_M12	42	2018-11-05	14:15:29	14	Control	55	1	1	1	None
humidity	Control_C.C_10	43	2018-11-05	14:17:12	14	Control	55	1	1	1	None
co2	Control_C.C_10	662	2018-11-05	14:17:12	14	Control	55	1	1	1	None
temperature	Control_C.C_10	21.7	2018-11-05	14:17:12	14	Control	55	1	1	1	None
humidity	Control_P10	45	2018-11-05	14:17:20	14	Control	55	1	1	1	None
temperature	Control_P10	23.1	2018-11-05	14:17:20	14	Control	55	1	1	1	None
temperature	Control_P11	21.7	2018-11-05	14:18:36	14	Control	55	1	1	1	None
humidity	Control_P11	44	2018-11-05	14:18:36	14	Control	55	1	1	1	None
humidity	Control_C.L_12	44	2018-11-05	14:20:49	14	Control	55	1	1	1	None
temperature	Control_C.L_12	21.8	2018-11-05	14:20:49	14	Control	55	1	1	1	None
temperature	Control_P10	23	2018-11-05	14:22:20	14	Control	56	1	1	1	None
humidity	Control_P10	45	2018-11-05	14:22:20	14	Control	56	1	1	1	None
humidity	Control_P11	44	2018-11-05	14:23:36	14	Control	56	1	1	1	None
temperature	Control_P11	21.7	2018-11-05	14:23:36	14	Control	56	1	1	1	None
co2	Control_M1	514	2018-11-05	14:26:03	14	Control	56	1	1	1	None
humidity	Control_M1	41	2018-11-05	14:26:03	14	Control	56	1	1	1	None
temperature	Control_M1	21.6	2018-11-05	14:26:03	14	Control	56	1	1	1	None
temperature	Control_C.HI_11	21.5	2018-11-05	14:26:41	14	Control	56	1	1	1	None
humidity	Control_C.HI_11	44	2018-11-05	14:26:41	14	Control	56	1	1	1	None
co2	Control_C.HI_11	760	2018-11-05	14:26:41	14	Control	56	1	1	1	None
temperature	Control_P10	22.9	2018-11-05	14:27:20	14	Control	56	1	1	1	None
humidity	Control_P10	45	2018-11-05	14:27:20	14	Control	56	1	1	1	None
temperature	Control_P11	21.6	2018-11-05	14:28:36	14	Control	56	1	1	1	None
humidity	Control_P11	44	2018-11-05	14:28:36	14	Control	56	1	1	1	None
co2	Control_M12	611	2018-11-05	14:30:29	14	Control	56	1	1	1	None
humidity	Control_M12	40	2018-11-05	14:30:29	14	Control	56	1	1	1	None
temperature	Control_M12	22.6	2018-11-05	14:30:29	14	Control	56	1	1	1	None
temperature	Control_C.C_10	21.8	2018-11-05	14:32:12	14	Control	56	1	1	1	None
humidity	Control_C.C_10	43	2018-11-05	14:32:12	14	Control	56	1	1	1	None
co2	Control_C.C_10	687	2018-11-05	14:32:12	14	Control	56	1	1	1	None
temperature	Control_P10	22.9	2018-11-05	14:32:20	14	Control	56	1	1	1	None
humidity	Control_P10	45	2018-11-05	14:32:20	14	Control	56	1	1	1	None
temperature	Control_P11	21.6	2018-11-05	14:33:36	14	Control	56	1	1	1	None
humidity	Control_P11	44	2018-11-05	14:33:36	14	Control	56	1	1	1	None
humidity	Control_P10	45	2018-11-05	14:37:20	14	Control	57	1	1	1	None
temperature	Control_P10	22.9	2018-11-05	14:37:20	14	Control	57	1	1	1	None
humidity	Control_P11	44	2018-11-05	14:38:36	14	Control	57	1	1	1	None
temperature	Control_P11	21.6	2018-11-05	14:38:36	14	Control	57	1	1	1	None
humidity	Control_M1	41	2018-11-05	14:41:03	14	Control	57	1	1	1	None
temperature	Control_M1	21.5	2018-11-05	14:41:03	14	Control	57	1	1	1	None
co2	Control_M1	495	2018-11-05	14:41:03	14	Control	57	1	1	1	None
co2	Control_C.HI_11	725	2018-11-05	14:41:41	14	Control	57	1	1	1	None
humidity	Control_C.HI_11	44	2018-11-05	14:41:41	14	Control	57	1	1	1	None
temperature	Control_C.HI_11	21.5	2018-11-05	14:41:41	14	Control	57	1	1	1	None
temperature	Control_P11	22	2018-11-05	14:43:36	14	Control	57	1	1	1	None
humidity	Control_P11	47	2018-11-05	14:43:36	14	Control	57	1	1	1	None
humidity	Control_M12	41	2018-11-05	14:45:29	14	Control	57	1	1	1	None
co2	Control_M12	690	2018-11-05	14:45:29	14	Control	57	1	1	1	None
temperature	Control_M12	22.7	2018-11-05	14:45:29	14	Control	57	1	1	1	None
temperature	Control_C.C_10	21.9	2018-11-05	14:47:12	14	Control	57	1	1	1	None
co2	Control_C.C_10	747	2018-11-05	14:47:12	14	Control	57	1	1	1	None
humidity	Control_C.C_10	43	2018-11-05	14:47:12	14	Control	57	1	1	1	None
temperature	Control_P10	22.9	2018-11-05	14:47:20	14	Control	57	1	1	1	None
humidity	Control_P10	46	2018-11-05	14:47:20	14	Control	57	1	1	1	None
humidity	Control_P11	45	2018-11-05	14:48:36	14	Control	57	1	1	1	None
temperature	Control_P11	22.4	2018-11-05	14:48:36	14	Control	57	1	1	1	None
humidity	Control_C.L_12	44	2018-11-05	14:50:48	14	Control	57	1	1	1	None
temperature	Control_C.L_12	21.9	2018-11-05	14:50:48	14	Control	57	1	1	1	None
temperature	Control_P10	22.9	2018-11-05	14:52:20	14	Control	58	1	1	1	None
humidity	Control_P10	46	2018-11-05	14:52:20	14	Control	58	1	1	1	None
temperature	Control_P11	22.1	2018-11-05	14:53:36	14	Control	58	1	1	1	None
humidity	Control_P11	44	2018-11-05	14:53:36	14	Control	58	1	1	1	None
co2	Control_M1	494	2018-11-05	14:56:03	14	Control	58	1	1	1	None
temperature	Control_M1	21.5	2018-11-05	14:56:03	14	Control	58	1	1	1	None
humidity	Control_M1	42	2018-11-05	14:56:03	14	Control	58	1	1	1	None
temperature	Control_C.HI_11	21.5	2018-11-05	14:56:41	14	Control	58	1	1	1	None
co2	Control_C.HI_11	784	2018-11-05	14:56:41	14	Control	58	1	1	1	None
humidity	Control_C.HI_11	44	2018-11-05	14:56:41	14	Control	58	1	1	1	None
temperature	Control_P10	22.9	2018-11-05	14:57:20	14	Control	58	1	1	1	None
humidity	Control_P10	46	2018-11-05	14:57:20	14	Control	58	1	1	1	None
temperature	Control_P11	21.9	2018-11-05	14:58:36	14	Control	58	1	1	1	None
humidity	Control_P11	44	2018-11-05	14:58:36	14	Control	58	1	1	1	None
humidity	Control_M12	41	2018-11-05	15:00:29	15	Control	58	1	1	1	None
temperature	Control_M12	22.7	2018-11-05	15:00:29	15	Control	58	1	1	1	None
co2	Control_M12	740	2018-11-05	15:00:29	15	Control	58	1	1	1	None
co2	Control_C.C_10	760	2018-11-05	15:02:12	15	Control	58	1	1	1	None
humidity	Control_C.C_10	43	2018-11-05	15:02:12	15	Control	58	1	1	1	None
temperature	Control_C.C_10	21.9	2018-11-05	15:02:12	15	Control	58	1	1	1	None
humidity	Control_P10	47	2018-11-05	15:02:20	15	Control	58	1	1	1	None
temperature	Control_P10	22.9	2018-11-05	15:02:20	15	Control	58	1	1	1	None
temperature	Control_P11	22.2	2018-11-05	15:03:36	15	Control	58	1	1	1	None
humidity	Control_P11	45	2018-11-05	15:03:36	15	Control	58	1	1	1	None
temperature	Control_C.L_12	21.9	2018-11-05	15:05:48	15	Control	58	1	1	1	None
humidity	Control_C.L_12	44	2018-11-05	15:05:48	15	Control	58	1	1	1	None
temperature	Control_P10	23.5	2018-11-05	15:07:20	15	Control	58	1	1	1	None
humidity	Control_P10	48	2018-11-05	15:07:20	15	Control	58	1	1	1	None
co2	Control_M1	524	2018-11-05	15:11:02	15	Control	59	1	1	1	None
temperature	Control_M1	21.5	2018-11-05	15:11:02	15	Control	59	1	1	1	None
humidity	Control_M1	42	2018-11-05	15:11:02	15	Control	59	1	1	1	None
temperature	Control_C.HI_11	21.5	2018-11-05	15:11:41	15	Control	59	1	1	1	None
co2	Control_C.HI_11	744	2018-11-05	15:11:41	15	Control	59	1	1	1	None
humidity	Control_C.HI_11	44	2018-11-05	15:11:41	15	Control	59	1	1	1	None
temperature	Control_P10	23.7	2018-11-05	15:12:20	15	Control	59	1	1	1	None
humidity	Control_P10	48	2018-11-05	15:12:20	15	Control	59	1	1	1	None
temperature	Control_P11	22.9	2018-11-05	15:13:36	15	Control	59	1	1	1	None
humidity	Control_P11	45	2018-11-05	15:13:36	15	Control	59	1	1	1	None
humidity	Control_M12	42	2018-11-05	15:15:29	15	Control	59	1	1	1	None
co2	Control_M12	872	2018-11-05	15:15:29	15	Control	59	1	1	1	None
temperature	Control_M12	22.9	2018-11-05	15:15:29	15	Control	59	1	1	1	None
co2	Control_C.C_10	753	2018-11-05	15:17:12	15	Control	59	1	1	1	None
temperature	Control_C.C_10	21.9	2018-11-05	15:17:12	15	Control	59	1	1	1	None
humidity	Control_C.C_10	43	2018-11-05	15:17:12	15	Control	59	1	1	1	None
humidity	Control_P10	47	2018-11-05	15:17:20	15	Control	59	1	1	1	None
temperature	Control_P10	23.9	2018-11-05	15:17:20	15	Control	59	1	1	1	None
humidity	Control_P11	45	2018-11-05	15:18:36	15	Control	59	1	1	1	None
temperature	Control_P11	23.1	2018-11-05	15:18:36	15	Control	59	1	1	1	None
humidity	Control_C.L_12	44	2018-11-05	15:20:48	15	Control	59	1	1	1	None
temperature	Control_C.L_12	21.9	2018-11-05	15:20:48	15	Control	59	1	1	1	None
humidity	Control_P11	43	2018-11-05	15:23:36	15	Control	60	1	1	1	None
temperature	Control_P11	23.1	2018-11-05	15:23:36	15	Control	60	1	1	1	None
humidity	Control_C.HI_11	44	2018-11-05	15:26:41	15	Control	60	1	1	1	None
co2	Control_C.HI_11	704	2018-11-05	15:26:41	15	Control	60	1	1	1	None
temperature	Control_C.HI_11	21.5	2018-11-05	15:26:41	15	Control	60	1	1	1	None
humidity	Control_P10	47	2018-11-05	15:27:20	15	Control	60	1	1	1	None
temperature	Control_P10	24	2018-11-05	15:27:20	15	Control	60	1	1	1	None
humidity	Control_P11	44	2018-11-05	15:28:35	15	Control	60	1	1	1	None
temperature	Control_P11	23.2	2018-11-05	15:28:35	15	Control	60	1	1	1	None
temperature	Control_M12	22.9	2018-11-05	15:30:29	15	Control	60	1	1	1	None
co2	Control_M12	893	2018-11-05	15:30:29	15	Control	60	1	1	1	None
humidity	Control_M12	42	2018-11-05	15:30:29	15	Control	60	1	1	1	None
temperature	Control_C.C_10	22	2018-11-05	15:32:12	15	Control	60	1	1	1	None
humidity	Control_C.C_10	43	2018-11-05	15:32:12	15	Control	60	1	1	1	None
co2	Control_C.C_10	756	2018-11-05	15:32:12	15	Control	60	1	1	1	None
temperature	Control_P10	24.3	2018-11-05	15:32:20	15	Control	60	1	1	0	None
humidity	Control_P10	46	2018-11-05	15:32:20	15	Control	60	1	1	1	None
humidity	Control_P11	44	2018-11-05	15:33:35	15	Control	60	1	1	1	None
temperature	Control_P11	23.4	2018-11-05	15:33:35	15	Control	60	1	1	1	None
humidity	Control_C.L_12	44	2018-11-05	15:35:48	15	Control	60	1	1	1	None
temperature	Control_C.L_12	21.9	2018-11-05	15:35:48	15	Control	60	1	1	1	None
temperature	Control_P10	24.4	2018-11-05	15:37:20	15	Control	60	1	1	0	None
humidity	Control_P10	46	2018-11-05	15:37:20	15	Control	60	1	1	1	None
humidity	Control_P11	43	2018-11-05	15:38:35	15	Control	60	1	1	1	None
temperature	Control_P11	23.5	2018-11-05	15:38:35	15	Control	60	1	1	1	None
co2	Control_M1	775	2018-11-05	15:41:02	15	Control	61	1	1	1	None
humidity	Control_M1	44	2018-11-05	15:41:02	15	Control	61	1	1	1	None
temperature	Control_M1	21.8	2018-11-05	15:41:02	15	Control	61	1	1	1	None
humidity	Control_C.HI_11	44	2018-11-05	15:41:41	15	Control	61	1	1	1	None
temperature	Control_C.HI_11	21.5	2018-11-05	15:41:41	15	Control	61	1	1	1	None
co2	Control_C.HI_11	715	2018-11-05	15:41:41	15	Control	61	1	1	1	None
temperature	Control_P10	24.5	2018-11-05	15:42:20	15	Control	61	1	1	0	None
humidity	Control_P10	46	2018-11-05	15:42:20	15	Control	61	1	1	1	None
humidity	Control_P11	43	2018-11-05	15:43:35	15	Control	61	1	1	1	None
temperature	Control_P11	23.6	2018-11-05	15:43:35	15	Control	61	1	1	1	None
co2	Control_M12	895	2018-11-05	15:45:29	15	Control	61	1	1	1	None
humidity	Control_M12	42	2018-11-05	15:45:29	15	Control	61	1	1	1	None
temperature	Control_M12	23	2018-11-05	15:45:29	15	Control	61	1	1	1	None
co2	Control_C.C_10	728	2018-11-05	15:47:11	15	Control	61	1	1	1	None
temperature	Control_C.C_10	21.9	2018-11-05	15:47:11	15	Control	61	1	1	1	None
humidity	Control_C.C_10	43	2018-11-05	15:47:11	15	Control	61	1	1	1	None
humidity	Control_P10	46	2018-11-05	15:47:20	15	Control	61	1	1	1	None
temperature	Control_P10	24.6	2018-11-05	15:47:20	15	Control	61	1	1	0	None
temperature	Control_C.L_12	22	2018-11-05	15:50:48	15	Control	61	1	1	1	None
humidity	Control_C.L_12	44	2018-11-05	15:50:48	15	Control	61	1	1	1	None
temperature	Control_P10	24.6	2018-11-05	15:52:20	15	Control	61	1	1	0	None
humidity	Control_P10	45	2018-11-05	15:52:20	15	Control	61	1	1	1	None
humidity	Control_P11	43	2018-11-05	15:53:35	15	Control	61	1	1	1	None
temperature	Control_P11	23.7	2018-11-05	15:53:35	15	Control	61	1	1	1	None
co2	Control_M1	728	2018-11-05	15:56:02	15	Control	62	1	1	1	None
humidity	Control_M1	44	2018-11-05	15:56:02	15	Control	62	1	1	1	None
temperature	Control_M1	21.8	2018-11-05	15:56:02	15	Control	62	1	1	1	None
temperature	Control_C.HI_11	21.4	2018-11-05	15:56:41	15	Control	62	1	1	1	None
co2	Control_C.HI_11	697	2018-11-05	15:56:41	15	Control	62	1	1	1	None
humidity	Control_C.HI_11	44	2018-11-05	15:56:41	15	Control	62	1	1	1	None
temperature	Control_P10	24.7	2018-11-05	15:57:20	15	Control	62	1	1	0	None
humidity	Control_P10	45	2018-11-05	15:57:20	15	Control	62	1	1	1	None
humidity	Control_P11	44	2018-11-05	15:58:35	15	Control	62	1	1	1	None
temperature	Control_P11	23.8	2018-11-05	15:58:35	15	Control	62	1	1	1	None
temperature	Control_M12	23	2018-11-05	16:00:29	16	Control	62	1	1	1	None
humidity	Control_M12	42	2018-11-05	16:00:29	16	Control	62	1	1	1	None
co2	Control_M12	856	2018-11-05	16:00:29	16	Control	62	1	1	1	None
temperature	Control_C.C_10	22	2018-11-05	16:02:11	16	Control	62	1	1	1	None
humidity	Control_C.C_10	43	2018-11-05	16:02:11	16	Control	62	1	1	1	None
co2	Control_C.C_10	746	2018-11-05	16:02:11	16	Control	62	1	1	1	None
temperature	Control_P11	23.8	2018-11-05	16:03:35	16	Control	62	1	1	1	None
humidity	Control_P11	43	2018-11-05	16:03:35	16	Control	62	1	1	1	None
humidity	Control_C.L_12	44	2018-11-05	16:05:48	16	Control	62	1	1	1	None
temperature	Control_C.L_12	21.9	2018-11-05	16:05:48	16	Control	62	1	1	1	None
temperature	Control_P10	24.9	2018-11-05	16:07:19	16	Control	62	1	1	0	None
humidity	Control_P10	45	2018-11-05	16:07:19	16	Control	62	1	1	1	None
humidity	Control_P11	43	2018-11-05	16:08:35	16	Control	62	1	1	1	None
temperature	Control_P11	23.9	2018-11-05	16:08:35	16	Control	62	1	1	1	None
co2	Control_M1	585	2018-11-05	16:11:02	16	Control	63	1	1	1	None
humidity	Control_M1	42	2018-11-05	16:11:02	16	Control	63	1	1	1	None
temperature	Control_M1	21.6	2018-11-05	16:11:02	16	Control	63	1	1	1	None
humidity	Control_C.HI_11	45	2018-11-05	16:11:41	16	Control	63	1	1	1	None
co2	Control_C.HI_11	766	2018-11-05	16:11:41	16	Control	63	1	1	1	None
temperature	Control_C.HI_11	21.4	2018-11-05	16:11:41	16	Control	63	1	1	1	None
temperature	Control_P10	25	2018-11-05	16:12:19	16	Control	63	1	1	0	None
humidity	Control_P10	45	2018-11-05	16:12:19	16	Control	63	1	1	1	None
temperature	Control_P11	24	2018-11-05	16:13:35	16	Control	63	1	1	1	None
humidity	Control_P11	44	2018-11-05	16:13:35	16	Control	63	1	1	1	None
co2	Control_M12	919	2018-11-05	16:15:29	16	Control	63	1	1	1	None
temperature	Control_M12	23.1	2018-11-05	16:15:29	16	Control	63	1	1	1	None
humidity	Control_M12	42	2018-11-05	16:15:29	16	Control	63	1	1	1	None
temperature	Control_C.C_10	21.9	2018-11-05	16:17:11	16	Control	63	1	1	1	None
humidity	Control_C.C_10	43	2018-11-05	16:17:11	16	Control	63	1	1	1	None
co2	Control_C.C_10	722	2018-11-05	16:17:11	16	Control	63	1	1	1	None
temperature	Control_P10	25	2018-11-05	16:17:19	16	Control	63	1	1	0	None
humidity	Control_P10	45	2018-11-05	16:17:19	16	Control	63	1	1	1	None
humidity	Control_P11	43	2018-11-05	16:18:35	16	Control	63	1	1	1	None
temperature	Control_P11	24	2018-11-05	16:18:35	16	Control	63	1	1	1	None
temperature	Control_C.L_12	22	2018-11-05	16:20:48	16	Control	63	1	1	1	None
humidity	Control_C.L_12	44	2018-11-05	16:20:48	16	Control	63	1	1	1	None
temperature	Control_P10	25	2018-11-05	16:22:19	16	Control	63	1	1	0	None
humidity	Control_P10	45	2018-11-05	16:22:19	16	Control	63	1	1	1	None
humidity	Control_M1	42	2018-11-05	16:26:02	16	Control	63	1	1	1	None
co2	Control_M1	555	2018-11-05	16:26:02	16	Control	63	1	1	1	None
temperature	Control_M1	21.6	2018-11-05	16:26:02	16	Control	63	1	1	1	None
humidity	Control_C.HI_11	45	2018-11-05	16:26:41	16	Control	64	1	1	1	None
temperature	Control_C.HI_11	21.5	2018-11-05	16:26:41	16	Control	64	1	1	1	None
co2	Control_C.HI_11	754	2018-11-05	16:26:41	16	Control	64	1	1	1	None
temperature	Control_P10	25.2	2018-11-05	16:27:19	16	Control	64	1	1	0	None
humidity	Control_P10	45	2018-11-05	16:27:19	16	Control	64	1	1	1	None
temperature	Control_P11	23.3	2018-11-05	16:28:35	16	Control	64	1	1	1	None
humidity	Control_P11	41	2018-11-05	16:28:35	16	Control	64	1	1	1	None
temperature	Control_M12	23.2	2018-11-05	16:30:29	16	Control	64	1	1	1	None
co2	Control_M12	924	2018-11-05	16:30:29	16	Control	64	1	1	1	None
humidity	Control_M12	42	2018-11-05	16:30:29	16	Control	64	1	1	1	None
humidity	Control_C.C_10	43	2018-11-05	16:32:11	16	Control	64	1	1	1	None
co2	Control_C.C_10	734	2018-11-05	16:32:11	16	Control	64	1	1	1	None
temperature	Control_C.C_10	21.9	2018-11-05	16:32:11	16	Control	64	1	1	1	None
humidity	Control_P10	44	2018-11-05	16:32:19	16	Control	64	1	1	1	None
temperature	Control_P10	25.2	2018-11-05	16:32:19	16	Control	64	1	1	0	None
humidity	Control_P11	42	2018-11-05	16:33:35	16	Control	64	1	1	1	None
temperature	Control_P11	23.2	2018-11-05	16:33:35	16	Control	64	1	1	1	None
temperature	Control_P10	25.2	2018-11-05	16:37:19	16	Control	64	1	1	0	None
humidity	Control_P10	44	2018-11-05	16:37:19	16	Control	64	1	1	1	None
temperature	Control_P11	23	2018-11-05	16:38:35	16	Control	64	1	1	1	None
humidity	Control_P11	42	2018-11-05	16:38:35	16	Control	64	1	1	1	None
co2	Control_M1	523	2018-11-05	16:41:02	16	Control	64	1	1	1	None
humidity	Control_M1	42	2018-11-05	16:41:02	16	Control	64	1	1	1	None
temperature	Control_M1	21.5	2018-11-05	16:41:02	16	Control	64	1	1	1	None
humidity	Control_C.HI_11	45	2018-11-05	16:41:41	16	Control	64	1	1	1	None
co2	Control_C.HI_11	768	2018-11-05	16:41:41	16	Control	64	1	1	1	None
temperature	Control_C.HI_11	21.5	2018-11-05	16:41:41	16	Control	64	1	1	1	None
temperature	Control_P10	25.2	2018-11-05	16:42:19	16	Control	65	1	1	0	None
humidity	Control_P10	44	2018-11-05	16:42:19	16	Control	65	1	1	1	None
humidity	Control_P11	42	2018-11-05	16:43:35	16	Control	65	1	1	1	None
temperature	Control_P11	22.9	2018-11-05	16:43:35	16	Control	65	1	1	1	None
temperature	Control_M12	23.3	2018-11-05	16:45:29	16	Control	65	1	1	1	None
co2	Control_M12	962	2018-11-05	16:45:29	16	Control	65	1	1	1	None
humidity	Control_M12	42	2018-11-05	16:45:29	16	Control	65	1	1	1	None
co2	Control_C.C_10	725	2018-11-05	16:47:11	16	Control	65	1	1	1	None
temperature	Control_C.C_10	21.9	2018-11-05	16:47:11	16	Control	65	1	1	1	None
humidity	Control_C.C_10	43	2018-11-05	16:47:11	16	Control	65	1	1	1	None
humidity	Control_P11	42	2018-11-05	16:48:35	16	Control	65	1	1	1	None
temperature	Control_P11	22.9	2018-11-05	16:48:35	16	Control	65	1	1	1	None
temperature	Control_P10	25.3	2018-11-05	16:52:19	16	Control	65	1	1	0	None
humidity	Control_P10	44	2018-11-05	16:52:19	16	Control	65	1	1	1	None
humidity	Control_P11	45	2018-11-05	16:53:35	16	Control	65	1	1	1	None
temperature	Control_P11	23.2	2018-11-05	16:53:35	16	Control	65	1	1	1	None
co2	Control_M1	502	2018-11-05	16:56:02	16	Control	65	1	1	1	None
humidity	Control_M1	42	2018-11-05	16:56:02	16	Control	65	1	1	1	None
temperature	Control_M1	21.5	2018-11-05	16:56:02	16	Control	65	1	1	1	None
temperature	Control_C.HI_11	21.5	2018-11-05	16:56:41	16	Control	65	1	1	1	None
co2	Control_C.HI_11	766	2018-11-05	16:56:41	16	Control	65	1	1	1	None
humidity	Control_C.HI_11	45	2018-11-05	16:56:41	16	Control	65	1	1	1	None
humidity	Control_P10	43	2018-11-05	16:57:19	16	Control	65	1	1	1	None
temperature	Control_P10	24.9	2018-11-05	16:57:19	16	Control	65	1	1	0	None
humidity	Control_P11	42	2018-11-05	16:58:35	16	Control	66	1	1	1	None
temperature	Control_P11	23.3	2018-11-05	16:58:35	16	Control	66	1	1	1	None
humidity	Control_M12	40	2018-11-05	17:00:29	17	Control	66	1	1	1	None
temperature	Control_M12	23.1	2018-11-05	17:00:29	17	Control	66	1	1	1	None
co2	Control_M12	619	2018-11-05	17:00:29	17	Control	66	1	1	1	None
co2	Control_C.C_10	768	2018-11-05	17:02:11	17	Control	66	1	1	1	None
temperature	Control_C.C_10	21.8	2018-11-05	17:02:11	17	Control	66	1	1	1	None
humidity	Control_C.C_10	43	2018-11-05	17:02:11	17	Control	66	1	1	1	None
temperature	Control_P10	24.6	2018-11-05	17:02:19	17	Control	66	1	1	0	None
humidity	Control_P10	43	2018-11-05	17:02:19	17	Control	66	1	1	1	None
temperature	Control_P11	22.9	2018-11-05	17:03:35	17	Control	66	1	1	1	None
humidity	Control_P11	42	2018-11-05	17:03:35	17	Control	66	1	1	1	None
temperature	Control_C.L_12	22	2018-11-05	17:05:48	17	Control	66	1	1	1	None
humidity	Control_C.L_12	44	2018-11-05	17:05:48	17	Control	66	1	1	1	None
co2	Control_M1	501	2018-11-05	17:11:02	17	Control	66	1	1	1	None
temperature	Control_M1	21.4	2018-11-05	17:11:02	17	Control	66	1	1	1	None
humidity	Control_M1	42	2018-11-05	17:11:02	17	Control	66	1	1	1	None
temperature	Control_P10	24.3	2018-11-05	17:12:19	17	Control	66	1	1	0	None
humidity	Control_P10	44	2018-11-05	17:12:19	17	Control	66	1	1	1	None
temperature	Control_P11	22.7	2018-11-05	17:13:35	17	Control	67	1	1	1	None
humidity	Control_P11	42	2018-11-05	17:13:35	17	Control	67	1	1	1	None
co2	Control_M12	488	2018-11-05	17:15:29	17	Control	67	1	1	1	None
temperature	Control_M12	22.8	2018-11-05	17:15:29	17	Control	67	1	1	1	None
humidity	Control_M12	40	2018-11-05	17:15:29	17	Control	67	1	1	1	None
temperature	Control_C.C_10	21.8	2018-11-05	17:17:11	17	Control	67	1	1	1	None
co2	Control_C.C_10	702	2018-11-05	17:17:11	17	Control	67	1	1	1	None
humidity	Control_C.C_10	43	2018-11-05	17:17:11	17	Control	67	1	1	1	None
temperature	Control_P10	24.3	2018-11-05	17:17:19	17	Control	67	1	1	0	None
humidity	Control_P10	44	2018-11-05	17:17:19	17	Control	67	1	1	1	None
temperature	Control_P11	22.5	2018-11-05	17:18:35	17	Control	67	1	1	1	None
humidity	Control_P11	42	2018-11-05	17:18:35	17	Control	67	1	1	1	None
humidity	Control_C.L_12	44	2018-11-05	17:20:48	17	Control	67	1	1	1	None
temperature	Control_C.L_12	22	2018-11-05	17:20:48	17	Control	67	1	1	1	None
temperature	Control_P11	22.5	2018-11-05	17:23:35	17	Control	67	1	1	1	None
humidity	Control_P11	42	2018-11-05	17:23:35	17	Control	67	1	1	1	None
humidity	Control_C.HI_11	44	2018-11-05	17:26:41	17	Control	67	1	1	1	None
temperature	Control_C.HI_11	21.5	2018-11-05	17:26:41	17	Control	67	1	1	1	None
co2	Control_C.HI_11	717	2018-11-05	17:26:41	17	Control	67	1	1	1	None
humidity	Control_P11	43	2018-11-05	17:28:35	17	Control	67	1	1	1	None
temperature	Control_P11	22.4	2018-11-05	17:28:35	17	Control	67	1	1	1	None
co2	Control_M12	470	2018-11-05	17:30:29	17	Control	68	1	1	1	None
temperature	Control_M12	22.7	2018-11-05	17:30:29	17	Control	68	1	1	1	None
humidity	Control_M12	40	2018-11-05	17:30:29	17	Control	68	1	1	1	None
temperature	Control_C.C_10	21.7	2018-11-05	17:32:11	17	Control	68	1	1	1	None
humidity	Control_C.C_10	43	2018-11-05	17:32:11	17	Control	68	1	1	1	None
co2	Control_C.C_10	667	2018-11-05	17:32:11	17	Control	68	1	1	1	None
humidity	Control_P10	45	2018-11-05	17:32:19	17	Control	68	1	1	1	None
temperature	Control_P10	24.3	2018-11-05	17:32:19	17	Control	68	1	1	0	None
humidity	Control_P11	43	2018-11-05	17:33:35	17	Control	68	1	1	1	None
temperature	Control_P11	22.3	2018-11-05	17:33:35	17	Control	68	1	1	1	None
humidity	Control_C.L_12	44	2018-11-05	17:35:48	17	Control	68	1	1	1	None
temperature	Control_C.L_12	22	2018-11-05	17:35:48	17	Control	68	1	1	1	None
temperature	Control_P10	24	2018-11-05	17:37:19	17	Control	68	1	1	1	None
humidity	Control_P10	44	2018-11-05	17:37:19	17	Control	68	1	1	1	None
humidity	Control_P11	43	2018-11-05	17:38:35	17	Control	68	1	1	1	None
temperature	Control_P11	22.3	2018-11-05	17:38:35	17	Control	68	1	1	1	None
humidity	Control_M1	42	2018-11-05	17:41:02	17	Control	68	1	1	1	None
co2	Control_M1	500	2018-11-05	17:41:02	17	Control	68	1	1	1	None
temperature	Control_M1	21.4	2018-11-05	17:41:02	17	Control	68	1	1	1	None
humidity	Control_C.HI_11	44	2018-11-05	17:41:41	17	Control	68	1	1	1	None
temperature	Control_C.HI_11	21.5	2018-11-05	17:41:41	17	Control	68	1	1	1	None
co2	Control_C.HI_11	715	2018-11-05	17:41:41	17	Control	68	1	1	1	None
temperature	Control_P10	23.6	2018-11-05	17:42:19	17	Control	68	1	1	1	None
humidity	Control_P10	44	2018-11-05	17:42:19	17	Control	68	1	1	1	None
temperature	Control_P11	22.3	2018-11-05	17:43:35	17	Control	68	1	1	1	None
humidity	Control_P11	43	2018-11-05	17:43:35	17	Control	68	1	1	1	None
co2	Control_M12	445	2018-11-05	17:45:28	17	Control	69	1	1	1	None
temperature	Control_M12	22.4	2018-11-05	17:45:28	17	Control	69	1	1	1	None
humidity	Control_M12	40	2018-11-05	17:45:28	17	Control	69	1	1	1	None
co2	Control_C.C_10	648	2018-11-05	17:47:11	17	Control	69	1	1	1	None
temperature	Control_C.C_10	21.6	2018-11-05	17:47:11	17	Control	69	1	1	1	None
humidity	Control_C.C_10	43	2018-11-05	17:47:11	17	Control	69	1	1	1	None
temperature	Control_P10	23.5	2018-11-05	17:47:19	17	Control	69	1	1	1	None
humidity	Control_P10	44	2018-11-05	17:47:19	17	Control	69	1	1	1	None
temperature	Control_P11	22.2	2018-11-05	17:48:35	17	Control	69	1	1	1	None
humidity	Control_P11	43	2018-11-05	17:48:35	17	Control	69	1	1	1	None
temperature	Control_C.L_12	22	2018-11-05	17:50:48	17	Control	69	1	1	1	None
humidity	Control_C.L_12	44	2018-11-05	17:50:48	17	Control	69	1	1	1	None
humidity	Control_P10	45	2018-11-05	17:52:19	17	Control	69	1	1	1	None
temperature	Control_P10	23.3	2018-11-05	17:52:19	17	Control	69	1	1	1	None
temperature	Control_P11	22.2	2018-11-05	17:53:35	17	Control	69	1	1	1	None
humidity	Control_P11	43	2018-11-05	17:53:35	17	Control	69	1	1	1	None
humidity	Control_M1	42	2018-11-05	17:56:02	17	Control	69	1	1	1	None
co2	Control_M1	497	2018-11-05	17:56:02	17	Control	69	1	1	1	None
temperature	Control_M1	21.4	2018-11-05	17:56:02	17	Control	69	1	1	1	None
temperature	Control_C.HI_11	21.5	2018-11-05	17:56:41	17	Control	69	1	1	1	None
co2	Control_C.HI_11	769	2018-11-05	17:56:41	17	Control	69	1	1	1	None
humidity	Control_C.HI_11	44	2018-11-05	17:56:41	17	Control	69	1	1	1	None
temperature	Control_P10	23.2	2018-11-05	17:57:19	17	Control	69	1	1	1	None
humidity	Control_P10	45	2018-11-05	17:57:19	17	Control	69	1	1	1	None
humidity	Control_P11	43	2018-11-05	17:58:35	17	Control	69	1	1	1	None
temperature	Control_P11	22.1	2018-11-05	17:58:35	17	Control	69	1	1	1	None
co2	Control_M12	476	2018-11-06	09:00:25	9	Control	35	1	1	1	None
temperature	Control_M12	22.4	2018-11-06	09:00:25	9	Control	35	1	1	1	None
humidity	Control_M12	39	2018-11-06	09:00:25	9	Control	35	1	1	1	None
temperature	Control_C.C_10	21.1	2018-11-06	09:02:07	9	Control	35	1	1	1	None
co2	Control_C.C_10	535	2018-11-06	09:02:07	9	Control	35	1	1	1	None
humidity	Control_C.C_10	42	2018-11-06	09:02:07	9	Control	35	1	1	1	None
temperature	Control_P10	21.9	2018-11-06	09:02:15	9	Control	35	1	1	1	None
humidity	Control_P10	45	2018-11-06	09:02:15	9	Control	35	1	1	1	None
temperature	Control_C.L_12	20.3	2018-11-06	09:05:44	9	Control	35	1	1	1	None
humidity	Control_C.L_12	45	2018-11-06	09:05:44	9	Control	35	1	1	1	None
temperature	Control_P11	20.9	2018-11-06	09:08:32	9	Control	36	1	1	1	None
humidity	Control_P11	43	2018-11-06	09:08:32	9	Control	36	1	1	1	None
humidity	Control_M1	40	2018-11-06	09:10:58	9	Control	36	1	1	1	None
co2	Control_M1	483	2018-11-06	09:10:58	9	Control	36	1	1	1	None
temperature	Control_M1	21.7	2018-11-06	09:10:58	9	Control	36	1	1	1	None
humidity	Control_C.HI_11	43	2018-11-06	09:11:37	9	Control	36	1	1	1	None
co2	Control_C.HI_11	588	2018-11-06	09:11:37	9	Control	36	1	1	1	None
temperature	Control_C.HI_11	21.2	2018-11-06	09:11:37	9	Control	36	1	1	1	None
temperature	Control_P10	21.9	2018-11-06	09:12:15	9	Control	36	1	1	1	None
humidity	Control_P10	45	2018-11-06	09:12:15	9	Control	36	1	1	1	None
humidity	Control_P11	43	2018-11-06	09:13:32	9	Control	36	1	1	1	None
temperature	Control_P11	20.9	2018-11-06	09:13:32	9	Control	36	1	1	1	None
temperature	Control_M12	22.4	2018-11-06	09:15:25	9	Control	36	1	1	1	None
humidity	Control_M12	39	2018-11-06	09:15:25	9	Control	36	1	1	1	None
co2	Control_M12	454	2018-11-06	09:15:25	9	Control	36	1	1	1	None
temperature	Control_C.C_10	21.1	2018-11-06	09:17:07	9	Control	36	1	1	1	None
co2	Control_C.C_10	589	2018-11-06	09:17:07	9	Control	36	1	1	1	None
humidity	Control_C.C_10	42	2018-11-06	09:17:07	9	Control	36	1	1	1	None
temperature	Control_P10	21.9	2018-11-06	09:17:15	9	Control	36	1	1	1	None
humidity	Control_P10	45	2018-11-06	09:17:15	9	Control	36	1	1	1	None
humidity	Control_P11	43	2018-11-06	09:18:32	9	Control	36	1	1	1	None
temperature	Control_P11	20.9	2018-11-06	09:18:32	9	Control	36	1	1	1	None
temperature	Control_C.L_12	21	2018-11-06	09:20:44	9	Control	36	1	1	1	None
humidity	Control_C.L_12	45	2018-11-06	09:20:44	9	Control	36	1	1	1	None
temperature	Control_P11	21.7	2018-11-06	09:23:32	9	Control	37	1	1	1	None
humidity	Control_P11	47	2018-11-06	09:23:32	9	Control	37	1	1	1	None
humidity	Control_M1	40	2018-11-06	09:25:58	9	Control	37	1	1	1	None
co2	Control_M1	488	2018-11-06	09:25:58	9	Control	37	1	1	1	None
temperature	Control_M1	21.7	2018-11-06	09:25:58	9	Control	37	1	1	1	None
temperature	Control_C.HI_11	21.6	2018-11-06	09:26:37	9	Control	37	1	1	1	None
co2	Control_C.HI_11	659	2018-11-06	09:26:37	9	Control	37	1	1	1	None
humidity	Control_C.HI_11	43	2018-11-06	09:26:37	9	Control	37	1	1	1	None
humidity	Control_P10	46	2018-11-06	09:27:15	9	Control	37	1	1	1	None
temperature	Control_P10	22	2018-11-06	09:27:15	9	Control	37	1	1	1	None
humidity	Control_P11	43	2018-11-06	09:28:32	9	Control	37	1	1	1	None
temperature	Control_P11	21.8	2018-11-06	09:28:32	9	Control	37	1	1	1	None
humidity	Control_M12	39	2018-11-06	09:30:25	9	Control	37	1	1	1	None
temperature	Control_M12	22.6	2018-11-06	09:30:25	9	Control	37	1	1	1	None
co2	Control_M12	465	2018-11-06	09:30:25	9	Control	37	1	1	1	None
co2	Control_C.C_10	672	2018-11-06	09:32:07	9	Control	37	1	1	1	None
humidity	Control_C.C_10	43	2018-11-06	09:32:07	9	Control	37	1	1	1	None
temperature	Control_C.C_10	21.3	2018-11-06	09:32:07	9	Control	37	1	1	1	None
temperature	Control_P10	21.9	2018-11-06	09:32:15	9	Control	37	1	1	1	None
humidity	Control_P10	46	2018-11-06	09:32:15	9	Control	37	1	1	1	None
humidity	Control_P11	43	2018-11-06	09:33:32	9	Control	37	1	1	1	None
temperature	Control_P11	21.7	2018-11-06	09:33:32	9	Control	37	1	1	1	None
humidity	Control_C.L_12	45	2018-11-06	09:35:43	9	Control	37	1	1	1	None
temperature	Control_C.L_12	21.3	2018-11-06	09:35:43	9	Control	37	1	1	1	None
temperature	Control_P10	22	2018-11-06	09:37:15	9	Control	37	1	1	1	None
humidity	Control_P10	46	2018-11-06	09:37:15	9	Control	37	1	1	1	None
humidity	Control_P11	44	2018-11-06	09:38:32	9	Control	37	1	1	1	None
temperature	Control_P11	21.6	2018-11-06	09:38:32	9	Control	37	1	1	1	None
co2	Control_C.HI_11	687	2018-11-06	09:41:37	9	Control	38	1	1	1	None
humidity	Control_C.HI_11	43	2018-11-06	09:41:37	9	Control	38	1	1	1	None
temperature	Control_C.HI_11	21.9	2018-11-06	09:41:37	9	Control	38	1	1	1	None
temperature	Control_P10	22	2018-11-06	09:42:15	9	Control	38	1	1	1	None
humidity	Control_P10	46	2018-11-06	09:42:15	9	Control	38	1	1	1	None
humidity	Control_P11	44	2018-11-06	09:43:32	9	Control	38	1	1	1	None
temperature	Control_P11	21.6	2018-11-06	09:43:32	9	Control	38	1	1	1	None
co2	Control_M12	474	2018-11-06	09:45:25	9	Control	38	1	1	1	None
temperature	Control_M12	22.5	2018-11-06	09:45:25	9	Control	38	1	1	1	None
humidity	Control_M12	39	2018-11-06	09:45:25	9	Control	38	1	1	1	None
humidity	Control_C.C_10	43	2018-11-06	09:47:07	9	Control	38	1	1	1	None
co2	Control_C.C_10	704	2018-11-06	09:47:07	9	Control	38	1	1	1	None
temperature	Control_C.C_10	21.4	2018-11-06	09:47:07	9	Control	38	1	1	1	None
temperature	Control_C.L_12	21.7	2018-11-06	09:50:43	9	Control	38	1	1	1	None
humidity	Control_C.L_12	44	2018-11-06	09:50:43	9	Control	38	1	1	1	None
humidity	Control_P10	46	2018-11-06	09:52:15	9	Control	38	1	1	1	None
temperature	Control_P10	22	2018-11-06	09:52:15	9	Control	38	1	1	1	None
temperature	Control_P11	21.7	2018-11-06	09:53:32	9	Control	38	1	1	1	None
humidity	Control_P11	43	2018-11-06	09:53:32	9	Control	38	1	1	1	None
humidity	Control_M1	40	2018-11-06	09:55:58	9	Control	39	1	1	1	None
co2	Control_M1	494	2018-11-06	09:55:58	9	Control	39	1	1	1	None
temperature	Control_M1	22	2018-11-06	09:55:58	9	Control	39	1	1	1	None
temperature	Control_C.HI_11	22.1	2018-11-06	09:56:37	9	Control	39	1	1	1	None
humidity	Control_C.HI_11	43	2018-11-06	09:56:37	9	Control	39	1	1	1	None
co2	Control_C.HI_11	706	2018-11-06	09:56:37	9	Control	39	1	1	1	None
temperature	Control_P10	22.7	2018-11-06	09:57:15	9	Control	39	1	1	1	None
humidity	Control_P10	49	2018-11-06	09:57:15	9	Control	39	1	1	1	None
temperature	Control_P11	21.8	2018-11-06	09:58:32	9	Control	39	1	1	1	None
humidity	Control_P11	44	2018-11-06	09:58:32	9	Control	39	1	1	1	None
co2	Control_M12	474	2018-11-06	10:00:25	10	Control	39	1	1	1	None
temperature	Control_M12	22.4	2018-11-06	10:00:25	10	Control	39	1	1	1	None
humidity	Control_M12	39	2018-11-06	10:00:25	10	Control	39	1	1	1	None
temperature	Control_P11	21.8	2018-11-06	10:03:32	10	Control	39	1	1	1	None
humidity	Control_P11	44	2018-11-06	10:03:32	10	Control	39	1	1	1	None
temperature	Control_C.L_12	22.1	2018-11-06	10:05:43	10	Control	39	1	1	1	None
humidity	Control_C.L_12	44	2018-11-06	10:05:43	10	Control	39	1	1	1	None
temperature	Control_P11	22.3	2018-11-06	10:08:32	10	Control	39	1	1	1	None
humidity	Control_P11	45	2018-11-06	10:08:32	10	Control	39	1	1	1	None
co2	Control_M1	494	2018-11-06	10:10:58	10	Control	40	1	1	1	None
humidity	Control_M1	40	2018-11-06	10:10:58	10	Control	40	1	1	1	None
temperature	Control_M1	22	2018-11-06	10:10:58	10	Control	40	1	1	1	None
temperature	Control_C.HI_11	22.3	2018-11-06	10:11:37	10	Control	40	1	1	1	None
humidity	Control_C.HI_11	42	2018-11-06	10:11:37	10	Control	40	1	1	1	None
co2	Control_C.HI_11	732	2018-11-06	10:11:37	10	Control	40	1	1	1	None
temperature	Control_P10	23.8	2018-11-06	10:12:15	10	Control	40	1	1	1	None
humidity	Control_P10	47	2018-11-06	10:12:15	10	Control	40	1	1	1	None
humidity	Control_P11	44	2018-11-06	10:13:32	10	Control	40	1	1	1	None
temperature	Control_P11	22.9	2018-11-06	10:13:32	10	Control	40	1	1	1	None
co2	Control_M12	596	2018-11-06	10:15:25	10	Control	40	1	1	1	None
temperature	Control_M12	22.4	2018-11-06	10:15:25	10	Control	40	1	1	1	None
humidity	Control_M12	40	2018-11-06	10:15:25	10	Control	40	1	1	1	None
temperature	Control_C.C_10	21.6	2018-11-06	10:17:07	10	Control	40	1	1	1	None
co2	Control_C.C_10	700	2018-11-06	10:17:07	10	Control	40	1	1	1	None
humidity	Control_C.C_10	43	2018-11-06	10:17:07	10	Control	40	1	1	1	None
temperature	Control_P10	23.9	2018-11-06	10:17:15	10	Control	40	1	1	1	None
humidity	Control_P10	47	2018-11-06	10:17:15	10	Control	40	1	1	1	None
temperature	Control_P11	23.1	2018-11-06	10:18:32	10	Control	40	1	1	1	None
humidity	Control_P11	44	2018-11-06	10:18:32	10	Control	40	1	1	1	None
humidity	Control_C.L_12	43	2018-11-06	10:20:43	10	Control	40	1	1	1	None
temperature	Control_C.L_12	22.4	2018-11-06	10:20:43	10	Control	40	1	1	1	None
humidity	Control_P10	47	2018-11-06	10:22:15	10	Control	40	1	1	1	None
temperature	Control_P10	24.2	2018-11-06	10:22:15	10	Control	40	1	1	0	None
temperature	Control_M1	22.1	2018-11-06	10:25:58	10	Control	40	1	1	1	None
humidity	Control_M1	40	2018-11-06	10:25:58	10	Control	40	1	1	1	None
co2	Control_M1	499	2018-11-06	10:25:58	10	Control	40	1	1	1	None
temperature	Control_P10	24.2	2018-11-06	10:27:15	10	Control	41	1	1	0	None
humidity	Control_P10	46	2018-11-06	10:27:15	10	Control	41	1	1	1	None
temperature	Control_M12	22.5	2018-11-06	10:30:25	10	Control	41	1	1	1	None
co2	Control_M12	712	2018-11-06	10:30:25	10	Control	41	1	1	1	None
humidity	Control_M12	41	2018-11-06	10:30:25	10	Control	41	1	1	1	None
humidity	Control_C.C_10	43	2018-11-06	10:32:07	10	Control	41	1	1	1	None
temperature	Control_C.C_10	21.7	2018-11-06	10:32:07	10	Control	41	1	1	1	None
co2	Control_C.C_10	696	2018-11-06	10:32:07	10	Control	41	1	1	1	None
temperature	Control_P10	24.3	2018-11-06	10:32:15	10	Control	41	1	1	0	None
humidity	Control_P10	45	2018-11-06	10:32:15	10	Control	41	1	1	1	None
humidity	Control_P11	43	2018-11-06	10:33:32	10	Control	41	1	1	1	None
temperature	Control_P11	23.9	2018-11-06	10:33:32	10	Control	41	1	1	1	None
temperature	Control_P10	23.9	2018-11-06	10:37:15	10	Control	41	1	1	1	None
humidity	Control_P10	46	2018-11-06	10:37:15	10	Control	41	1	1	1	None
humidity	Control_P11	41	2018-11-06	10:38:32	10	Control	41	1	1	1	None
temperature	Control_P11	24	2018-11-06	10:38:32	10	Control	41	1	1	1	None
humidity	Control_M1	40	2018-11-06	10:40:58	10	Control	41	1	1	1	None
co2	Control_M1	488	2018-11-06	10:40:58	10	Control	41	1	1	1	None
temperature	Control_M1	22.1	2018-11-06	10:40:58	10	Control	41	1	1	1	None
humidity	Control_C.HI_11	42	2018-11-06	10:41:37	10	Control	41	1	1	1	None
co2	Control_C.HI_11	709	2018-11-06	10:41:37	10	Control	41	1	1	1	None
temperature	Control_C.HI_11	22.6	2018-11-06	10:41:37	10	Control	41	1	1	1	None
temperature	Control_P10	24	2018-11-06	10:42:15	10	Control	42	1	1	1	None
humidity	Control_P10	46	2018-11-06	10:42:15	10	Control	42	1	1	1	None
humidity	Control_P11	40	2018-11-06	10:43:32	10	Control	42	1	1	1	None
temperature	Control_P11	23.7	2018-11-06	10:43:32	10	Control	42	1	1	1	None
temperature	Control_M12	22.6	2018-11-06	10:45:24	10	Control	42	1	1	1	None
humidity	Control_M12	40	2018-11-06	10:45:24	10	Control	42	1	1	1	None
co2	Control_M12	653	2018-11-06	10:45:24	10	Control	42	1	1	1	None
temperature	Control_C.C_10	21.8	2018-11-06	10:47:07	10	Control	42	1	1	1	None
humidity	Control_C.C_10	43	2018-11-06	10:47:07	10	Control	42	1	1	1	None
co2	Control_C.C_10	701	2018-11-06	10:47:07	10	Control	42	1	1	1	None
temperature	Control_P11	23.5	2018-11-06	10:48:32	10	Control	42	1	1	1	None
humidity	Control_P11	41	2018-11-06	10:48:32	10	Control	42	1	1	1	None
temperature	Control_P10	23.7	2018-11-06	10:52:15	10	Control	42	1	1	1	None
humidity	Control_P10	44	2018-11-06	10:52:15	10	Control	42	1	1	1	None
humidity	Control_P11	41	2018-11-06	10:53:32	10	Control	42	1	1	1	None
temperature	Control_P11	23.4	2018-11-06	10:53:32	10	Control	42	1	1	1	None
humidity	Control_M1	40	2018-11-06	10:55:58	10	Control	42	1	1	1	None
co2	Control_M1	488	2018-11-06	10:55:58	10	Control	42	1	1	1	None
temperature	Control_M1	22.2	2018-11-06	10:55:58	10	Control	42	1	1	1	None
co2	Control_C.HI_11	739	2018-11-06	10:56:37	10	Control	42	1	1	1	None
humidity	Control_C.HI_11	42	2018-11-06	10:56:37	10	Control	42	1	1	1	None
temperature	Control_C.HI_11	22.6	2018-11-06	10:56:37	10	Control	42	1	1	1	None
temperature	Control_P10	23.6	2018-11-06	10:57:15	10	Control	42	1	1	1	None
humidity	Control_P10	45	2018-11-06	10:57:15	10	Control	42	1	1	1	None
temperature	Control_P11	23.3	2018-11-06	10:58:32	10	Control	43	1	1	1	None
humidity	Control_P11	41	2018-11-06	10:58:32	10	Control	43	1	1	1	None
co2	Control_C.C_10	693	2018-11-06	11:02:07	11	Control	43	1	1	1	None
humidity	Control_C.C_10	43	2018-11-06	11:02:07	11	Control	43	1	1	1	None
temperature	Control_C.C_10	21.9	2018-11-06	11:02:07	11	Control	43	1	1	1	None
temperature	Control_P10	23.5	2018-11-06	11:02:15	11	Control	43	1	1	1	None
humidity	Control_P10	45	2018-11-06	11:02:15	11	Control	43	1	1	1	None
humidity	Control_C.L_12	42	2018-11-06	11:05:43	11	Control	43	1	1	1	None
temperature	Control_C.L_12	22.9	2018-11-06	11:05:43	11	Control	43	1	1	1	None
humidity	Control_P10	45	2018-11-06	11:07:15	11	Control	43	1	1	1	None
temperature	Control_P10	23.5	2018-11-06	11:07:15	11	Control	43	1	1	1	None
co2	Control_M1	486	2018-11-06	11:10:57	11	Control	43	1	1	1	None
humidity	Control_M1	40	2018-11-06	11:10:57	11	Control	43	1	1	1	None
temperature	Control_M1	22.2	2018-11-06	11:10:57	11	Control	43	1	1	1	None
temperature	Control_P10	23.4	2018-11-06	11:12:15	11	Control	43	1	1	1	None
humidity	Control_P10	45	2018-11-06	11:12:15	11	Control	43	1	1	1	None
humidity	Control_P11	41	2018-11-06	11:13:31	11	Control	44	1	1	1	None
temperature	Control_P11	23.2	2018-11-06	11:13:31	11	Control	44	1	1	1	None
humidity	Control_M12	41	2018-11-06	11:15:24	11	Control	44	1	1	1	None
temperature	Control_M12	22.7	2018-11-06	11:15:24	11	Control	44	1	1	1	None
co2	Control_M12	723	2018-11-06	11:15:24	11	Control	44	1	1	1	None
temperature	Control_C.C_10	21.8	2018-11-06	11:17:07	11	Control	44	1	1	1	None
co2	Control_C.C_10	650	2018-11-06	11:17:07	11	Control	44	1	1	1	None
humidity	Control_C.C_10	43	2018-11-06	11:17:07	11	Control	44	1	1	1	None
temperature	Control_P10	23.4	2018-11-06	11:17:15	11	Control	44	1	1	1	None
humidity	Control_P10	45	2018-11-06	11:17:15	11	Control	44	1	1	1	None
humidity	Control_P11	41	2018-11-06	11:18:31	11	Control	44	1	1	1	None
temperature	Control_P11	23.2	2018-11-06	11:18:31	11	Control	44	1	1	1	None
temperature	Control_C.L_12	23.1	2018-11-06	11:20:43	11	Control	44	1	1	1	None
humidity	Control_C.L_12	42	2018-11-06	11:20:43	11	Control	44	1	1	1	None
temperature	Control_P11	23.2	2018-11-06	11:23:31	11	Control	44	1	1	1	None
humidity	Control_P11	41	2018-11-06	11:23:31	11	Control	44	1	1	1	None
co2	Control_M1	479	2018-11-06	11:25:57	11	Control	44	1	1	1	None
humidity	Control_M1	40	2018-11-06	11:25:57	11	Control	44	1	1	1	None
temperature	Control_M1	22.2	2018-11-06	11:25:57	11	Control	44	1	1	1	None
humidity	Control_C.HI_11	41	2018-11-06	11:26:37	11	Control	44	1	1	1	None
temperature	Control_C.HI_11	22.9	2018-11-06	11:26:37	11	Control	44	1	1	1	None
co2	Control_C.HI_11	704	2018-11-06	11:26:37	11	Control	44	1	1	1	None
temperature	Control_P10	23.3	2018-11-06	11:27:15	11	Control	44	1	1	1	None
humidity	Control_P10	45	2018-11-06	11:27:15	11	Control	44	1	1	1	None
humidity	Control_P11	43	2018-11-06	11:28:31	11	Control	44	1	1	1	None
temperature	Control_P11	23.4	2018-11-06	11:28:31	11	Control	44	1	1	1	None
humidity	Control_M12	41	2018-11-06	11:30:24	11	Control	45	1	1	1	None
temperature	Control_M12	22.8	2018-11-06	11:30:24	11	Control	45	1	1	1	None
co2	Control_M12	739	2018-11-06	11:30:24	11	Control	45	1	1	1	None
humidity	Control_C.C_10	43	2018-11-06	11:32:07	11	Control	45	1	1	1	None
co2	Control_C.C_10	701	2018-11-06	11:32:07	11	Control	45	1	1	1	None
temperature	Control_C.C_10	21.9	2018-11-06	11:32:07	11	Control	45	1	1	1	None
humidity	Control_P10	45	2018-11-06	11:32:15	11	Control	45	1	1	1	None
temperature	Control_P10	23.3	2018-11-06	11:32:15	11	Control	45	1	1	1	None
temperature	Control_P11	24	2018-11-06	11:33:31	11	Control	45	1	1	1	None
humidity	Control_P11	42	2018-11-06	11:33:31	11	Control	45	1	1	1	None
temperature	Control_C.L_12	23.3	2018-11-06	11:35:43	11	Control	45	1	1	1	None
humidity	Control_C.L_12	42	2018-11-06	11:35:43	11	Control	45	1	1	1	None
temperature	Control_P10	23.2	2018-11-06	11:37:15	11	Control	45	1	1	1	None
humidity	Control_P10	45	2018-11-06	11:37:15	11	Control	45	1	1	1	None
temperature	Control_P11	24.3	2018-11-06	11:38:31	11	Control	45	1	1	0	None
humidity	Control_P11	42	2018-11-06	11:38:31	11	Control	45	1	1	1	None
co2	Control_M1	506	2018-11-06	11:40:57	11	Control	45	1	1	1	None
humidity	Control_M1	40	2018-11-06	11:40:57	11	Control	45	1	1	1	None
temperature	Control_M1	22	2018-11-06	11:40:57	11	Control	45	1	1	1	None
co2	Control_C.HI_11	734	2018-11-06	11:41:37	11	Control	45	1	1	1	None
temperature	Control_C.HI_11	22.9	2018-11-06	11:41:37	11	Control	45	1	1	1	None
humidity	Control_C.HI_11	42	2018-11-06	11:41:37	11	Control	45	1	1	1	None
temperature	Control_P10	23.2	2018-11-06	11:42:15	11	Control	45	1	1	1	None
humidity	Control_P10	45	2018-11-06	11:42:15	11	Control	45	1	1	1	None
temperature	Control_P11	24.5	2018-11-06	11:43:31	11	Control	45	1	1	0	None
humidity	Control_P11	41	2018-11-06	11:43:31	11	Control	45	1	1	1	None
co2	Control_M12	721	2018-11-06	11:45:24	11	Control	46	1	1	1	None
humidity	Control_M12	41	2018-11-06	11:45:24	11	Control	46	1	1	1	None
temperature	Control_M12	22.8	2018-11-06	11:45:24	11	Control	46	1	1	1	None
temperature	Control_C.C_10	22	2018-11-06	11:47:06	11	Control	46	1	1	1	None
humidity	Control_C.C_10	43	2018-11-06	11:47:06	11	Control	46	1	1	1	None
co2	Control_C.C_10	696	2018-11-06	11:47:06	11	Control	46	1	1	1	None
humidity	Control_C.L_12	41	2018-11-06	11:50:43	11	Control	46	1	1	1	None
temperature	Control_C.L_12	23.4	2018-11-06	11:50:43	11	Control	46	1	1	1	None
temperature	Control_P10	23.1	2018-11-06	11:52:15	11	Control	46	1	1	1	None
humidity	Control_P10	46	2018-11-06	11:52:15	11	Control	46	1	1	1	None
temperature	Control_P11	24.1	2018-11-06	11:53:31	11	Control	46	1	1	0	None
humidity	Control_P11	40	2018-11-06	11:53:31	11	Control	46	1	1	1	None
co2	Control_M1	496	2018-11-06	11:55:57	11	Control	46	1	1	1	None
temperature	Control_M1	21.9	2018-11-06	11:55:57	11	Control	46	1	1	1	None
humidity	Control_M1	41	2018-11-06	11:55:57	11	Control	46	1	1	1	None
co2	Control_C.HI_11	725	2018-11-06	11:56:37	11	Control	46	1	1	1	None
temperature	Control_C.HI_11	23	2018-11-06	11:56:37	11	Control	46	1	1	1	None
humidity	Control_C.HI_11	41	2018-11-06	11:56:37	11	Control	46	1	1	1	None
humidity	Control_P10	46	2018-11-06	11:57:15	11	Control	46	1	1	1	None
temperature	Control_P10	23.1	2018-11-06	11:57:15	11	Control	46	1	1	1	None
humidity	Control_P11	39	2018-11-06	11:58:31	11	Control	46	1	1	1	None
temperature	Control_P11	24	2018-11-06	11:58:31	11	Control	46	1	1	1	None
co2	Control_M12	683	2018-11-06	12:00:24	12	Control	47	1	1	1	None
humidity	Control_M12	41	2018-11-06	12:00:24	12	Control	47	1	1	1	None
temperature	Control_M12	22.8	2018-11-06	12:00:24	12	Control	47	1	1	1	None
co2	Control_C.C_10	698	2018-11-06	12:02:06	12	Control	47	1	1	1	None
humidity	Control_C.C_10	43	2018-11-06	12:02:06	12	Control	47	1	1	1	None
temperature	Control_C.C_10	22.1	2018-11-06	12:02:06	12	Control	47	1	1	1	None
humidity	Control_P11	40	2018-11-06	12:03:31	12	Control	47	1	1	1	None
temperature	Control_P11	23.9	2018-11-06	12:03:31	12	Control	47	1	1	1	None
temperature	Control_C.L_12	23.4	2018-11-06	12:05:43	12	Control	47	1	1	1	None
humidity	Control_C.L_12	41	2018-11-06	12:05:43	12	Control	47	1	1	1	None
temperature	Control_P11	24	2018-11-06	12:08:31	12	Control	47	1	1	1	None
humidity	Control_P11	41	2018-11-06	12:08:31	12	Control	47	1	1	1	None
humidity	Control_M1	41	2018-11-06	12:10:57	12	Control	47	1	1	1	None
temperature	Control_M1	21.8	2018-11-06	12:10:57	12	Control	47	1	1	1	None
co2	Control_M1	481	2018-11-06	12:10:57	12	Control	47	1	1	1	None
temperature	Control_C.HI_11	23.1	2018-11-06	12:11:36	12	Control	47	1	1	1	None
co2	Control_C.HI_11	658	2018-11-06	12:11:36	12	Control	47	1	1	1	None
humidity	Control_C.HI_11	41	2018-11-06	12:11:36	12	Control	47	1	1	1	None
temperature	Control_P10	23.1	2018-11-06	12:12:15	12	Control	47	1	1	1	None
humidity	Control_P10	46	2018-11-06	12:12:15	12	Control	47	1	1	1	None
humidity	Control_P11	40	2018-11-06	12:13:31	12	Control	47	1	1	1	None
temperature	Control_P11	24.3	2018-11-06	12:13:31	12	Control	47	1	1	0	None
co2	Control_M12	561	2018-11-06	12:15:24	12	Control	47	1	1	1	None
temperature	Control_M12	22.7	2018-11-06	12:15:24	12	Control	47	1	1	1	None
humidity	Control_M12	40	2018-11-06	12:15:24	12	Control	47	1	1	1	None
temperature	Control_P10	23	2018-11-06	12:17:15	12	Control	48	1	1	1	None
humidity	Control_P10	45	2018-11-06	12:17:15	12	Control	48	1	1	1	None
temperature	Control_P11	24.5	2018-11-06	12:18:31	12	Control	48	1	1	0	None
humidity	Control_P11	40	2018-11-06	12:18:31	12	Control	48	1	1	1	None
humidity	Control_C.L_12	40	2018-11-06	12:20:43	12	Control	48	1	1	1	None
temperature	Control_C.L_12	23.4	2018-11-06	12:20:43	12	Control	48	1	1	1	None
humidity	Control_P10	46	2018-11-06	12:22:15	12	Control	48	1	1	1	None
temperature	Control_P10	23.1	2018-11-06	12:22:15	12	Control	48	1	1	1	None
temperature	Control_P11	24.5	2018-11-06	12:23:31	12	Control	48	1	1	0	None
humidity	Control_P11	38	2018-11-06	12:23:31	12	Control	48	1	1	1	None
co2	Control_M1	498	2018-11-06	12:25:57	12	Control	48	1	1	1	None
temperature	Control_M1	21.7	2018-11-06	12:25:57	12	Control	48	1	1	1	None
humidity	Control_M1	41	2018-11-06	12:25:57	12	Control	48	1	1	1	None
humidity	Control_P10	46	2018-11-06	12:27:15	12	Control	48	1	1	1	None
temperature	Control_P10	23.1	2018-11-06	12:27:15	12	Control	48	1	1	1	None
co2	Control_M12	548	2018-11-06	12:30:24	12	Control	48	1	1	1	None
humidity	Control_M12	40	2018-11-06	12:30:24	12	Control	48	1	1	1	None
temperature	Control_M12	22.7	2018-11-06	12:30:24	12	Control	48	1	1	1	None
co2	Control_C.C_10	658	2018-11-06	12:32:06	12	Control	49	1	1	1	None
temperature	Control_C.C_10	22.2	2018-11-06	12:32:06	12	Control	49	1	1	1	None
humidity	Control_C.C_10	43	2018-11-06	12:32:06	12	Control	49	1	1	1	None
temperature	Control_P10	23.2	2018-11-06	12:32:14	12	Control	49	1	1	1	None
humidity	Control_P10	47	2018-11-06	12:32:14	12	Control	49	1	1	1	None
humidity	Control_P11	39	2018-11-06	12:33:31	12	Control	49	1	1	1	None
temperature	Control_P11	24.1	2018-11-06	12:33:31	12	Control	49	1	1	0	None
temperature	Control_P10	23.6	2018-11-06	12:37:14	12	Control	49	1	1	1	None
humidity	Control_P10	47	2018-11-06	12:37:14	12	Control	49	1	1	1	None
humidity	Control_P11	39	2018-11-06	12:38:31	12	Control	49	1	1	1	None
temperature	Control_P11	24.1	2018-11-06	12:38:31	12	Control	49	1	1	0	None
co2	Control_M1	466	2018-11-06	12:40:57	12	Control	49	1	1	1	None
humidity	Control_M1	42	2018-11-06	12:40:57	12	Control	49	1	1	1	None
temperature	Control_M1	21.5	2018-11-06	12:40:57	12	Control	49	1	1	1	None
humidity	Control_C.HI_11	41	2018-11-06	12:41:36	12	Control	49	1	1	1	None
temperature	Control_C.HI_11	23.1	2018-11-06	12:41:36	12	Control	49	1	1	1	None
co2	Control_C.HI_11	669	2018-11-06	12:41:36	12	Control	49	1	1	1	None
temperature	Control_P11	24	2018-11-06	12:43:31	12	Control	49	1	1	1	None
humidity	Control_P11	39	2018-11-06	12:43:31	12	Control	49	1	1	1	None
humidity	Control_M12	41	2018-11-06	12:45:24	12	Control	49	1	1	1	None
temperature	Control_M12	22.8	2018-11-06	12:45:24	12	Control	49	1	1	1	None
co2	Control_M12	672	2018-11-06	12:45:24	12	Control	49	1	1	1	None
temperature	Control_C.C_10	22.3	2018-11-06	12:47:06	12	Control	50	1	1	1	None
humidity	Control_C.C_10	43	2018-11-06	12:47:06	12	Control	50	1	1	1	None
co2	Control_C.C_10	666	2018-11-06	12:47:06	12	Control	50	1	1	1	None
humidity	Control_P11	39	2018-11-06	12:48:31	12	Control	50	1	1	1	None
temperature	Control_P11	23.9	2018-11-06	12:48:31	12	Control	50	1	1	1	None
temperature	Control_C.L_12	23.6	2018-11-06	12:50:43	12	Control	50	1	1	1	None
humidity	Control_C.L_12	40	2018-11-06	12:50:43	12	Control	50	1	1	1	None
temperature	Control_P10	23.6	2018-11-06	12:52:14	12	Control	50	1	1	1	None
humidity	Control_P10	45	2018-11-06	12:52:14	12	Control	50	1	1	1	None
humidity	Control_P11	40	2018-11-06	12:53:31	12	Control	50	1	1	1	None
temperature	Control_P11	23.9	2018-11-06	12:53:31	12	Control	50	1	1	1	None
humidity	Control_P10	46	2018-11-06	12:57:14	12	Control	50	1	1	1	None
temperature	Control_P10	23.4	2018-11-06	12:57:14	12	Control	50	1	1	1	None
temperature	Control_P11	23.9	2018-11-06	12:58:31	12	Control	50	1	1	1	None
humidity	Control_P11	40	2018-11-06	12:58:31	12	Control	50	1	1	1	None
humidity	Control_M12	41	2018-11-06	13:00:24	13	Control	50	1	1	1	None
temperature	Control_M12	22.8	2018-11-06	13:00:24	13	Control	50	1	1	1	None
co2	Control_M12	615	2018-11-06	13:00:24	13	Control	50	1	1	1	None
temperature	Control_C.C_10	22.4	2018-11-06	13:02:06	13	Control	50	1	1	1	None
co2	Control_C.C_10	735	2018-11-06	13:02:06	13	Control	50	1	1	1	None
humidity	Control_C.C_10	44	2018-11-06	13:02:06	13	Control	50	1	1	1	None
temperature	Control_P10	23.4	2018-11-06	13:02:14	13	Control	50	1	1	1	None
humidity	Control_P10	46	2018-11-06	13:02:14	13	Control	50	1	1	1	None
temperature	Control_C.L_12	23.9	2018-11-06	13:05:43	13	Control	51	1	1	1	None
humidity	Control_C.L_12	41	2018-11-06	13:05:43	13	Control	51	1	1	1	None
temperature	Control_P10	23.4	2018-11-06	13:07:14	13	Control	51	1	1	1	None
humidity	Control_P10	46	2018-11-06	13:07:14	13	Control	51	1	1	1	None
co2	Control_M1	481	2018-11-06	13:10:57	13	Control	51	1	1	1	None
humidity	Control_M1	43	2018-11-06	13:10:57	13	Control	51	1	1	1	None
temperature	Control_M1	21.3	2018-11-06	13:10:57	13	Control	51	1	1	1	None
temperature	Control_P10	23.4	2018-11-06	13:12:14	13	Control	51	1	1	1	None
humidity	Control_P10	46	2018-11-06	13:12:14	13	Control	51	1	1	1	None
temperature	Control_P11	25	2018-11-06	13:13:31	13	Control	51	1	1	0	None
humidity	Control_P11	41	2018-11-06	13:13:31	13	Control	51	1	1	1	None
humidity	Control_M12	42	2018-11-06	13:15:24	13	Control	51	1	1	1	None
temperature	Control_M12	22.8	2018-11-06	13:15:24	13	Control	51	1	1	1	None
co2	Control_M12	690	2018-11-06	13:15:24	13	Control	51	1	1	1	None
temperature	Control_C.C_10	22.5	2018-11-06	13:17:06	13	Control	51	1	1	1	None
humidity	Control_C.C_10	44	2018-11-06	13:17:06	13	Control	51	1	1	1	None
co2	Control_C.C_10	670	2018-11-06	13:17:06	13	Control	51	1	1	1	None
humidity	Control_P10	48	2018-11-06	13:17:14	13	Control	51	1	1	1	None
temperature	Control_P10	23.7	2018-11-06	13:17:14	13	Control	51	1	1	1	None
temperature	Control_P11	25.1	2018-11-06	13:18:31	13	Control	52	1	1	0	None
humidity	Control_P11	41	2018-11-06	13:18:31	13	Control	52	1	1	1	None
humidity	Control_C.L_12	41	2018-11-06	13:20:43	13	Control	52	1	1	1	None
temperature	Control_C.L_12	24	2018-11-06	13:20:43	13	Control	52	1	1	1	None
temperature	Control_P10	24	2018-11-06	13:22:14	13	Control	52	1	1	1	None
humidity	Control_P10	48	2018-11-06	13:22:14	13	Control	52	1	1	1	None
humidity	Control_P11	40	2018-11-06	13:23:31	13	Control	52	1	1	1	None
temperature	Control_P11	25.2	2018-11-06	13:23:31	13	Control	52	1	1	0	None
co2	Control_M1	469	2018-11-06	13:25:57	13	Control	52	1	1	1	None
humidity	Control_M1	43	2018-11-06	13:25:57	13	Control	52	1	1	1	None
temperature	Control_M1	21.3	2018-11-06	13:25:57	13	Control	52	1	1	1	None
co2	Control_C.HI_11	712	2018-11-06	13:26:36	13	Control	52	1	1	1	None
temperature	Control_C.HI_11	23.3	2018-11-06	13:26:36	13	Control	52	1	1	1	None
humidity	Control_C.HI_11	41	2018-11-06	13:26:36	13	Control	52	1	1	1	None
humidity	Control_P11	40	2018-11-06	13:28:31	13	Control	52	1	1	1	None
temperature	Control_P11	25.3	2018-11-06	13:28:31	13	Control	52	1	1	0	None
temperature	Control_M12	22.8	2018-11-06	13:30:24	13	Control	52	1	1	1	None
co2	Control_M12	694	2018-11-06	13:30:24	13	Control	52	1	1	1	None
humidity	Control_M12	42	2018-11-06	13:30:24	13	Control	52	1	1	1	None
co2	Control_C.C_10	674	2018-11-06	13:32:06	13	Control	52	1	1	1	None
temperature	Control_C.C_10	22.6	2018-11-06	13:32:06	13	Control	52	1	1	1	None
humidity	Control_C.C_10	43	2018-11-06	13:32:06	13	Control	52	1	1	1	None
temperature	Control_P10	24	2018-11-06	13:32:14	13	Control	52	1	1	1	None
humidity	Control_P10	46	2018-11-06	13:32:14	13	Control	52	1	1	1	None
temperature	Control_P11	25.5	2018-11-06	13:33:31	13	Control	52	1	1	0	None
humidity	Control_P11	40	2018-11-06	13:33:31	13	Control	52	1	1	1	None
humidity	Control_C.L_12	41	2018-11-06	13:35:42	13	Control	53	1	1	1	None
temperature	Control_C.L_12	24.2	2018-11-06	13:35:42	13	Control	53	1	1	0	None
humidity	Control_P10	46	2018-11-06	13:37:14	13	Control	53	1	1	1	None
temperature	Control_P10	23.8	2018-11-06	13:37:14	13	Control	53	1	1	1	None
humidity	Control_P11	40	2018-11-06	13:38:31	13	Control	53	1	1	1	None
temperature	Control_P11	25.6	2018-11-06	13:38:31	13	Control	53	1	1	0	None
temperature	Control_C.HI_11	23.4	2018-11-06	13:41:36	13	Control	53	1	1	1	None
co2	Control_C.HI_11	746	2018-11-06	13:41:36	13	Control	53	1	1	1	None
humidity	Control_C.HI_11	41	2018-11-06	13:41:36	13	Control	53	1	1	1	None
humidity	Control_P10	46	2018-11-06	13:42:14	13	Control	53	1	1	1	None
temperature	Control_P10	23.9	2018-11-06	13:42:14	13	Control	53	1	1	1	None
co2	Control_M12	691	2018-11-06	13:45:24	13	Control	53	1	1	1	None
temperature	Control_M12	22.9	2018-11-06	13:45:24	13	Control	53	1	1	1	None
humidity	Control_M12	42	2018-11-06	13:45:24	13	Control	53	1	1	1	None
humidity	Control_C.C_10	43	2018-11-06	13:47:06	13	Control	53	1	1	1	None
co2	Control_C.C_10	705	2018-11-06	13:47:06	13	Control	53	1	1	1	None
temperature	Control_C.C_10	22.7	2018-11-06	13:47:06	13	Control	53	1	1	1	None
humidity	Control_C.L_12	40	2018-11-06	13:50:42	13	Control	54	1	1	1	None
temperature	Control_C.L_12	24.4	2018-11-06	13:50:42	13	Control	54	1	1	0	None
temperature	Control_P10	23.7	2018-11-06	13:52:14	13	Control	54	1	1	1	None
humidity	Control_P10	46	2018-11-06	13:52:14	13	Control	54	1	1	1	None
temperature	Control_P11	25.9	2018-11-06	13:53:31	13	Control	54	1	1	0	None
humidity	Control_P11	40	2018-11-06	13:53:31	13	Control	54	1	1	1	None
temperature	Control_M1	22.2	2018-11-06	13:55:57	13	Control	54	1	1	1	None
co2	Control_M1	953	2018-11-06	13:55:57	13	Control	54	1	1	1	None
humidity	Control_M1	46	2018-11-06	13:55:57	13	Control	54	1	1	1	None
co2	Control_C.HI_11	772	2018-11-06	13:56:36	13	Control	54	1	1	1	None
humidity	Control_C.HI_11	41	2018-11-06	13:56:36	13	Control	54	1	1	1	None
temperature	Control_C.HI_11	23.5	2018-11-06	13:56:36	13	Control	54	1	1	1	None
temperature	Control_P10	24.1	2018-11-06	13:57:14	13	Control	54	1	1	0	None
humidity	Control_P10	48	2018-11-06	13:57:14	13	Control	54	1	1	1	None
temperature	Control_P11	26	2018-11-06	13:58:31	13	Control	54	1	1	0	None
humidity	Control_P11	40	2018-11-06	13:58:31	13	Control	54	1	1	1	None
humidity	Control_M12	42	2018-11-06	14:00:24	14	Control	54	1	1	1	None
temperature	Control_M12	22.9	2018-11-06	14:00:24	14	Control	54	1	1	1	None
co2	Control_M12	707	2018-11-06	14:00:24	14	Control	54	1	1	1	None
co2	Control_C.C_10	709	2018-11-06	14:02:06	14	Control	54	1	1	1	None
humidity	Control_C.C_10	43	2018-11-06	14:02:06	14	Control	54	1	1	1	None
temperature	Control_C.C_10	22.8	2018-11-06	14:02:06	14	Control	54	1	1	1	None
temperature	Control_P11	26.2	2018-11-06	14:03:31	14	Control	54	1	1	0	None
humidity	Control_P11	40	2018-11-06	14:03:31	14	Control	54	1	1	1	None
temperature	Control_C.L_12	24.4	2018-11-06	14:05:42	14	Control	55	1	1	0	None
humidity	Control_C.L_12	40	2018-11-06	14:05:42	14	Control	55	1	1	1	None
humidity	Control_P11	40	2018-11-06	14:08:31	14	Control	55	1	1	1	None
temperature	Control_P11	26.1	2018-11-06	14:08:31	14	Control	55	1	1	0	None
co2	Control_M1	663	2018-11-06	14:10:57	14	Control	55	1	1	1	None
temperature	Control_M1	22	2018-11-06	14:10:57	14	Control	55	1	1	1	None
humidity	Control_M1	43	2018-11-06	14:10:57	14	Control	55	1	1	1	None
temperature	Control_C.HI_11	23.4	2018-11-06	14:11:36	14	Control	55	1	1	1	None
humidity	Control_C.HI_11	41	2018-11-06	14:11:36	14	Control	55	1	1	1	None
co2	Control_C.HI_11	694	2018-11-06	14:11:36	14	Control	55	1	1	1	None
temperature	Control_P10	25.1	2018-11-06	14:12:14	14	Control	55	1	1	0	None
humidity	Control_P10	47	2018-11-06	14:12:14	14	Control	55	1	1	1	None
humidity	Control_P11	37	2018-11-06	14:13:31	14	Control	55	1	1	1	None
temperature	Control_P11	26	2018-11-06	14:13:31	14	Control	55	1	1	0	None
humidity	Control_M12	41	2018-11-06	14:15:24	14	Control	55	1	1	1	None
co2	Control_M12	536	2018-11-06	14:15:24	14	Control	55	1	1	1	None
temperature	Control_M12	22.8	2018-11-06	14:15:24	14	Control	55	1	1	1	None
humidity	Control_C.C_10	42	2018-11-06	14:17:06	14	Control	55	1	1	1	None
co2	Control_C.C_10	689	2018-11-06	14:17:06	14	Control	55	1	1	1	None
temperature	Control_C.C_10	22.9	2018-11-06	14:17:06	14	Control	55	1	1	1	None
humidity	Control_P10	47	2018-11-06	14:17:14	14	Control	55	1	1	1	None
temperature	Control_P10	25.2	2018-11-06	14:17:14	14	Control	55	1	1	0	None
humidity	Control_P11	37	2018-11-06	14:18:31	14	Control	55	1	1	1	None
temperature	Control_P11	25.5	2018-11-06	14:18:31	14	Control	55	1	1	0	None
humidity	Control_C.L_12	40	2018-11-06	14:20:42	14	Control	55	1	1	1	None
temperature	Control_C.L_12	24.2	2018-11-06	14:20:42	14	Control	55	1	1	0	None
temperature	Control_P10	25.2	2018-11-06	14:22:14	14	Control	56	1	1	0	None
humidity	Control_P10	46	2018-11-06	14:22:14	14	Control	56	1	1	1	None
humidity	Control_M1	43	2018-11-06	14:25:57	14	Control	56	1	1	1	None
co2	Control_M1	632	2018-11-06	14:25:57	14	Control	56	1	1	1	None
temperature	Control_M1	22	2018-11-06	14:25:57	14	Control	56	1	1	1	None
temperature	Control_C.HI_11	23.2	2018-11-06	14:26:36	14	Control	56	1	1	1	None
humidity	Control_C.HI_11	41	2018-11-06	14:26:36	14	Control	56	1	1	1	None
co2	Control_C.HI_11	677	2018-11-06	14:26:36	14	Control	56	1	1	1	None
temperature	Control_P10	25.2	2018-11-06	14:27:14	14	Control	56	1	1	0	None
humidity	Control_P10	46	2018-11-06	14:27:14	14	Control	56	1	1	1	None
humidity	Control_P11	38	2018-11-06	14:28:31	14	Control	56	1	1	1	None
temperature	Control_P11	25.1	2018-11-06	14:28:31	14	Control	56	1	1	0	None
humidity	Control_M12	41	2018-11-06	14:30:24	14	Control	56	1	1	1	None
co2	Control_M12	539	2018-11-06	14:30:24	14	Control	56	1	1	1	None
temperature	Control_M12	22.9	2018-11-06	14:30:24	14	Control	56	1	1	1	None
temperature	Control_C.C_10	23	2018-11-06	14:32:06	14	Control	56	1	1	1	None
humidity	Control_C.C_10	41	2018-11-06	14:32:06	14	Control	56	1	1	1	None
co2	Control_C.C_10	576	2018-11-06	14:32:06	14	Control	56	1	1	1	None
temperature	Control_P10	25.4	2018-11-06	14:32:14	14	Control	56	1	1	0	None
humidity	Control_P10	46	2018-11-06	14:32:14	14	Control	56	1	1	1	None
temperature	Control_P11	25.1	2018-11-06	14:33:31	14	Control	56	1	1	0	None
humidity	Control_P11	39	2018-11-06	14:33:31	14	Control	56	1	1	1	None
humidity	Control_C.L_12	40	2018-11-06	14:35:42	14	Control	56	1	1	1	None
temperature	Control_C.L_12	24	2018-11-06	14:35:42	14	Control	56	1	1	1	None
temperature	Control_P10	24.9	2018-11-06	14:37:14	14	Control	57	1	1	0	None
humidity	Control_P10	43	2018-11-06	14:37:14	14	Control	57	1	1	1	None
temperature	Control_P11	25.2	2018-11-06	14:38:31	14	Control	57	1	1	0	None
humidity	Control_P11	39	2018-11-06	14:38:31	14	Control	57	1	1	1	None
co2	Control_M1	741	2018-11-06	14:40:57	14	Control	57	1	1	1	None
humidity	Control_M1	44	2018-11-06	14:40:57	14	Control	57	1	1	1	None
temperature	Control_M1	22	2018-11-06	14:40:57	14	Control	57	1	1	1	None
temperature	Control_C.HI_11	23	2018-11-06	14:41:36	14	Control	57	1	1	1	None
co2	Control_C.HI_11	674	2018-11-06	14:41:36	14	Control	57	1	1	1	None
humidity	Control_C.HI_11	41	2018-11-06	14:41:36	14	Control	57	1	1	1	None
temperature	Control_P11	25.3	2018-11-06	14:43:31	14	Control	57	1	1	0	None
humidity	Control_P11	39	2018-11-06	14:43:31	14	Control	57	1	1	1	None
temperature	Control_M12	22.9	2018-11-06	14:45:24	14	Control	57	1	1	1	None
humidity	Control_M12	41	2018-11-06	14:45:24	14	Control	57	1	1	1	None
co2	Control_M12	599	2018-11-06	14:45:24	14	Control	57	1	1	1	None
co2	Control_C.C_10	639	2018-11-06	14:47:06	14	Control	57	1	1	1	None
temperature	Control_C.C_10	23	2018-11-06	14:47:06	14	Control	57	1	1	1	None
humidity	Control_C.C_10	41	2018-11-06	14:47:06	14	Control	57	1	1	1	None
humidity	Control_P11	39	2018-11-06	14:48:31	14	Control	57	1	1	1	None
temperature	Control_P11	25.3	2018-11-06	14:48:31	14	Control	57	1	1	0	None
temperature	Control_C.L_12	23.9	2018-11-06	14:50:42	14	Control	57	1	1	1	None
humidity	Control_C.L_12	40	2018-11-06	14:50:42	14	Control	57	1	1	1	None
temperature	Control_P10	24.5	2018-11-06	14:52:14	14	Control	58	1	1	0	None
humidity	Control_P10	43	2018-11-06	14:52:14	14	Control	58	1	1	1	None
temperature	Control_P11	25.3	2018-11-06	14:53:31	14	Control	58	1	1	0	None
humidity	Control_P11	39	2018-11-06	14:53:31	14	Control	58	1	1	1	None
co2	Control_M1	752	2018-11-06	14:55:57	14	Control	58	1	1	1	None
temperature	Control_M1	21.8	2018-11-06	14:55:57	14	Control	58	1	1	1	None
humidity	Control_M1	44	2018-11-06	14:55:57	14	Control	58	1	1	1	None
temperature	Control_P10	24.4	2018-11-06	14:57:14	14	Control	58	1	1	0	None
humidity	Control_P10	44	2018-11-06	14:57:14	14	Control	58	1	1	1	None
temperature	Control_P11	25.3	2018-11-06	14:58:31	14	Control	58	1	1	0	None
humidity	Control_P11	39	2018-11-06	14:58:31	14	Control	58	1	1	1	None
temperature	Control_M12	22.8	2018-11-06	15:00:24	15	Control	58	1	1	1	None
co2	Control_M12	605	2018-11-06	15:00:24	15	Control	58	1	1	1	None
humidity	Control_M12	40	2018-11-06	15:00:24	15	Control	58	1	1	1	None
temperature	Control_C.C_10	23.1	2018-11-06	15:02:06	15	Control	58	1	1	1	None
co2	Control_C.C_10	692	2018-11-06	15:02:06	15	Control	58	1	1	1	None
humidity	Control_C.C_10	41	2018-11-06	15:02:06	15	Control	58	1	1	1	None
temperature	Control_P10	24.3	2018-11-06	15:02:14	15	Control	58	1	1	0	None
humidity	Control_P10	44	2018-11-06	15:02:14	15	Control	58	1	1	1	None
humidity	Control_P10	43	2018-11-06	15:37:13	15	Control	60	1	1	1	None
temperature	Control_P10	24.8	2018-11-06	15:37:13	15	Control	60	1	1	0	None
temperature	Control_P11	24.3	2018-11-06	15:38:31	15	Control	60	1	1	0	None
humidity	Control_P11	39	2018-11-06	15:38:31	15	Control	60	1	1	1	None
humidity	Control_M1	43	2018-11-06	15:40:56	15	Control	61	1	1	1	None
co2	Control_M1	618	2018-11-06	15:40:56	15	Control	61	1	1	1	None
temperature	Control_M1	21.7	2018-11-06	15:40:56	15	Control	61	1	1	1	None
co2	Control_C.HI_11	727	2018-11-06	15:41:36	15	Control	61	1	1	1	None
humidity	Control_C.HI_11	42	2018-11-06	15:41:36	15	Control	61	1	1	1	None
temperature	Control_C.HI_11	22.8	2018-11-06	15:41:36	15	Control	61	1	1	1	None
temperature	Control_P10	24.6	2018-11-06	15:42:13	15	Control	61	1	1	0	None
humidity	Control_P10	44	2018-11-06	15:42:13	15	Control	61	1	1	1	None
humidity	Control_P11	39	2018-11-06	15:43:31	15	Control	61	1	1	1	None
temperature	Control_P11	24.1	2018-11-06	15:43:31	15	Control	61	1	1	0	None
temperature	Control_M12	22.8	2018-11-06	15:45:23	15	Control	61	1	1	1	None
co2	Control_M12	536	2018-11-06	15:45:23	15	Control	61	1	1	1	None
humidity	Control_M12	40	2018-11-06	15:45:23	15	Control	61	1	1	1	None
co2	Control_C.C_10	678	2018-11-06	15:47:05	15	Control	61	1	1	1	None
humidity	Control_C.C_10	41	2018-11-06	15:47:05	15	Control	61	1	1	1	None
temperature	Control_C.C_10	22.9	2018-11-06	15:47:05	15	Control	61	1	1	1	None
temperature	Control_P10	24.5	2018-11-06	15:47:13	15	Control	61	1	1	0	None
humidity	Control_P10	44	2018-11-06	15:47:13	15	Control	61	1	1	1	None
temperature	Control_C.L_12	23.5	2018-11-06	15:50:42	15	Control	61	1	1	1	None
humidity	Control_C.L_12	41	2018-11-06	15:50:42	15	Control	61	1	1	1	None
temperature	Control_P11	23.9	2018-11-06	15:53:31	15	Control	61	1	1	1	None
humidity	Control_P11	40	2018-11-06	15:53:31	15	Control	61	1	1	1	None
co2	Control_M1	631	2018-11-06	15:55:56	15	Control	62	1	1	1	None
temperature	Control_M1	21.8	2018-11-06	15:55:56	15	Control	62	1	1	1	None
humidity	Control_M1	44	2018-11-06	15:55:56	15	Control	62	1	1	1	None
temperature	Control_C.HI_11	22.7	2018-11-06	15:56:36	15	Control	62	1	1	1	None
co2	Control_C.HI_11	708	2018-11-06	15:56:36	15	Control	62	1	1	1	None
humidity	Control_C.HI_11	43	2018-11-06	15:56:36	15	Control	62	1	1	1	None
temperature	Control_P10	24.2	2018-11-06	15:57:13	15	Control	62	1	1	0	None
humidity	Control_P10	45	2018-11-06	15:57:13	15	Control	62	1	1	1	None
temperature	Control_P11	23.9	2018-11-06	15:58:31	15	Control	62	1	1	1	None
humidity	Control_P11	40	2018-11-06	15:58:31	15	Control	62	1	1	1	None
temperature	Control_M12	22.7	2018-11-06	16:00:23	16	Control	62	1	1	1	None
humidity	Control_M12	41	2018-11-06	16:00:23	16	Control	62	1	1	1	None
co2	Control_M12	486	2018-11-06	16:00:23	16	Control	62	1	1	1	None
humidity	Control_C.C_10	42	2018-11-06	16:02:05	16	Control	62	1	1	1	None
co2	Control_C.C_10	672	2018-11-06	16:02:05	16	Control	62	1	1	1	None
temperature	Control_C.C_10	23	2018-11-06	16:02:05	16	Control	62	1	1	1	None
humidity	Control_P10	45	2018-11-06	16:02:13	16	Control	62	1	1	1	None
temperature	Control_P10	24.1	2018-11-06	16:02:13	16	Control	62	1	1	0	None
humidity	Control_P11	40	2018-11-06	16:03:31	16	Control	62	1	1	1	None
temperature	Control_P11	23.8	2018-11-06	16:03:31	16	Control	62	1	1	1	None
humidity	Control_C.L_12	41	2018-11-06	16:05:42	16	Control	62	1	1	1	None
temperature	Control_C.L_12	23.6	2018-11-06	16:05:42	16	Control	62	1	1	1	None
temperature	Control_P11	23.8	2018-11-06	16:08:31	16	Control	62	1	1	1	None
humidity	Control_P11	40	2018-11-06	16:08:31	16	Control	62	1	1	1	None
co2	Control_M1	636	2018-11-06	16:10:56	16	Control	63	1	1	1	None
humidity	Control_M1	44	2018-11-06	16:10:56	16	Control	63	1	1	1	None
temperature	Control_M1	21.8	2018-11-06	16:10:56	16	Control	63	1	1	1	None
humidity	Control_C.HI_11	43	2018-11-06	16:11:36	16	Control	63	1	1	1	None
temperature	Control_C.HI_11	22.7	2018-11-06	16:11:36	16	Control	63	1	1	1	None
co2	Control_C.HI_11	737	2018-11-06	16:11:36	16	Control	63	1	1	1	None
temperature	Control_P10	24.5	2018-11-06	16:12:13	16	Control	63	1	1	0	None
humidity	Control_P10	45	2018-11-06	16:12:13	16	Control	63	1	1	1	None
humidity	Control_P11	40	2018-11-06	16:13:30	16	Control	63	1	1	1	None
temperature	Control_P11	23.8	2018-11-06	16:13:30	16	Control	63	1	1	1	None
co2	Control_M12	560	2018-11-06	16:15:23	16	Control	63	1	1	1	None
humidity	Control_M12	42	2018-11-06	16:15:23	16	Control	63	1	1	1	None
temperature	Control_M12	22.8	2018-11-06	16:15:23	16	Control	63	1	1	1	None
temperature	Control_P10	24.7	2018-11-06	16:17:13	16	Control	63	1	1	0	None
humidity	Control_P10	45	2018-11-06	16:17:13	16	Control	63	1	1	1	None
temperature	Control_P11	23.7	2018-11-06	16:18:30	16	Control	63	1	1	1	None
humidity	Control_P11	40	2018-11-06	16:18:30	16	Control	63	1	1	1	None
temperature	Control_C.L_12	23.6	2018-11-06	16:20:42	16	Control	63	1	1	1	None
humidity	Control_C.L_12	41	2018-11-06	16:20:42	16	Control	63	1	1	1	None
temperature	Control_P10	24.8	2018-11-06	16:22:13	16	Control	63	1	1	0	None
humidity	Control_P10	45	2018-11-06	16:22:13	16	Control	63	1	1	1	None
co2	Control_M1	651	2018-11-06	16:25:56	16	Control	63	1	1	1	None
humidity	Control_M1	44	2018-11-06	16:25:56	16	Control	63	1	1	1	None
temperature	Control_M1	21.8	2018-11-06	16:25:56	16	Control	63	1	1	1	None
humidity	Control_C.HI_11	43	2018-11-06	16:26:35	16	Control	64	1	1	1	None
temperature	Control_C.HI_11	22.7	2018-11-06	16:26:35	16	Control	64	1	1	1	None
co2	Control_C.HI_11	726	2018-11-06	16:26:35	16	Control	64	1	1	1	None
humidity	Control_P10	45	2018-11-06	16:27:13	16	Control	64	1	1	1	None
temperature	Control_P10	24.9	2018-11-06	16:27:13	16	Control	64	1	1	0	None
temperature	Control_M12	22.8	2018-11-06	16:30:23	16	Control	64	1	1	1	None
co2	Control_M12	598	2018-11-06	16:30:23	16	Control	64	1	1	1	None
humidity	Control_M12	42	2018-11-06	16:30:23	16	Control	64	1	1	1	None
temperature	Control_C.C_10	22.9	2018-11-06	16:32:05	16	Control	64	1	1	1	None
co2	Control_C.C_10	664	2018-11-06	16:32:05	16	Control	64	1	1	1	None
humidity	Control_C.C_10	42	2018-11-06	16:32:05	16	Control	64	1	1	1	None
temperature	Control_P10	24.7	2018-11-06	16:32:13	16	Control	64	1	1	0	None
humidity	Control_P10	45	2018-11-06	16:32:13	16	Control	64	1	1	1	None
humidity	Control_P11	41	2018-11-06	16:33:30	16	Control	64	1	1	1	None
temperature	Control_P11	23.6	2018-11-06	16:33:30	16	Control	64	1	1	1	None
temperature	Control_P10	24.8	2018-11-06	16:37:13	16	Control	64	1	1	0	None
humidity	Control_P10	45	2018-11-06	16:37:13	16	Control	64	1	1	1	None
humidity	Control_P11	41	2018-11-06	16:38:30	16	Control	64	1	1	1	None
temperature	Control_P11	23.5	2018-11-06	16:38:30	16	Control	64	1	1	1	None
humidity	Control_M1	44	2018-11-06	16:40:56	16	Control	64	1	1	1	None
co2	Control_M1	659	2018-11-06	16:40:56	16	Control	64	1	1	1	None
temperature	Control_M1	21.9	2018-11-06	16:40:56	16	Control	64	1	1	1	None
co2	Control_C.HI_11	729	2018-11-06	16:41:35	16	Control	64	1	1	1	None
temperature	Control_C.HI_11	22.6	2018-11-06	16:41:35	16	Control	64	1	1	1	None
humidity	Control_C.HI_11	43	2018-11-06	16:41:35	16	Control	64	1	1	1	None
humidity	Control_P10	44	2018-11-06	16:42:13	16	Control	65	1	1	1	None
temperature	Control_P10	24.9	2018-11-06	16:42:13	16	Control	65	1	1	0	None
humidity	Control_P11	41	2018-11-06	16:43:30	16	Control	65	1	1	1	None
temperature	Control_P11	23.5	2018-11-06	16:43:30	16	Control	65	1	1	1	None
co2	Control_C.C_10	650	2018-11-06	16:47:05	16	Control	65	1	1	1	None
humidity	Control_C.C_10	42	2018-11-06	16:47:05	16	Control	65	1	1	1	None
temperature	Control_C.C_10	22.8	2018-11-06	16:47:05	16	Control	65	1	1	1	None
temperature	Control_P11	23.4	2018-11-06	16:48:30	16	Control	65	1	1	1	None
humidity	Control_P11	41	2018-11-06	16:48:30	16	Control	65	1	1	1	None
humidity	Control_P10	45	2018-11-06	16:52:13	16	Control	65	1	1	1	None
temperature	Control_P10	24.5	2018-11-06	16:52:13	16	Control	65	1	1	0	None
humidity	Control_P11	41	2018-11-06	16:53:30	16	Control	65	1	1	1	None
temperature	Control_P11	23.4	2018-11-06	16:53:30	16	Control	65	1	1	1	None
temperature	Control_P10	24.7	2018-11-06	16:57:13	16	Control	65	1	1	0	None
humidity	Control_P10	46	2018-11-06	16:57:13	16	Control	65	1	1	1	None
humidity	Control_P11	42	2018-11-06	16:58:30	16	Control	66	1	1	1	None
temperature	Control_P11	23.3	2018-11-06	16:58:30	16	Control	66	1	1	1	None
co2	Control_C.C_10	660	2018-11-06	17:02:05	17	Control	66	1	1	1	None
humidity	Control_C.C_10	43	2018-11-06	17:02:05	17	Control	66	1	1	1	None
temperature	Control_C.C_10	22.7	2018-11-06	17:02:05	17	Control	66	1	1	1	None
temperature	Control_P10	24.8	2018-11-06	17:02:13	17	Control	66	1	1	0	None
humidity	Control_P10	45	2018-11-06	17:02:13	17	Control	66	1	1	1	None
temperature	Control_C.L_12	23.3	2018-11-06	17:05:42	17	Control	66	1	1	1	None
humidity	Control_C.L_12	42	2018-11-06	17:05:42	17	Control	66	1	1	1	None
co2	Control_M1	671	2018-11-06	17:10:56	17	Control	66	1	1	1	None
temperature	Control_M1	21.8	2018-11-06	17:10:56	17	Control	66	1	1	1	None
humidity	Control_M1	44	2018-11-06	17:10:56	17	Control	66	1	1	1	None
humidity	Control_C.HI_11	44	2018-11-06	17:11:35	17	Control	66	1	1	1	None
co2	Control_C.HI_11	784	2018-11-06	17:11:35	17	Control	66	1	1	1	None
temperature	Control_C.HI_11	22.5	2018-11-06	17:11:35	17	Control	66	1	1	1	None
temperature	Control_P10	24.2	2018-11-06	17:12:13	17	Control	66	1	1	0	None
humidity	Control_P10	45	2018-11-06	17:12:13	17	Control	66	1	1	1	None
humidity	Control_P11	42	2018-11-06	17:13:30	17	Control	67	1	1	1	None
temperature	Control_P11	23.2	2018-11-06	17:13:30	17	Control	67	1	1	1	None
temperature	Control_M12	22.6	2018-11-06	17:15:23	17	Control	67	1	1	1	None
humidity	Control_M12	42	2018-11-06	17:15:23	17	Control	67	1	1	1	None
co2	Control_M12	501	2018-11-06	17:15:23	17	Control	67	1	1	1	None
temperature	Control_C.C_10	22.5	2018-11-06	17:17:05	17	Control	67	1	1	1	None
humidity	Control_C.C_10	43	2018-11-06	17:17:05	17	Control	67	1	1	1	None
co2	Control_C.C_10	668	2018-11-06	17:17:05	17	Control	67	1	1	1	None
temperature	Control_P10	24	2018-11-06	17:17:13	17	Control	67	1	1	1	None
humidity	Control_P10	45	2018-11-06	17:17:13	17	Control	67	1	1	1	None
temperature	Control_P11	23.1	2018-11-06	17:18:30	17	Control	67	1	1	1	None
humidity	Control_P11	42	2018-11-06	17:18:30	17	Control	67	1	1	1	None
humidity	Control_C.L_12	43	2018-11-06	17:20:41	17	Control	67	1	1	1	None
temperature	Control_C.L_12	23.2	2018-11-06	17:20:41	17	Control	67	1	1	1	None
temperature	Control_P10	23.9	2018-11-06	17:22:13	17	Control	67	1	1	1	None
humidity	Control_P10	45	2018-11-06	17:22:13	17	Control	67	1	1	1	None
humidity	Control_P11	42	2018-11-06	17:23:30	17	Control	67	1	1	1	None
temperature	Control_P11	23.1	2018-11-06	17:23:30	17	Control	67	1	1	1	None
humidity	Control_M1	45	2018-11-06	17:25:56	17	Control	67	1	1	1	None
temperature	Control_M1	21.8	2018-11-06	17:25:56	17	Control	67	1	1	1	None
co2	Control_M1	664	2018-11-06	17:25:56	17	Control	67	1	1	1	None
temperature	Control_C.HI_11	22.5	2018-11-06	17:26:35	17	Control	67	1	1	1	None
humidity	Control_C.HI_11	44	2018-11-06	17:26:35	17	Control	67	1	1	1	None
co2	Control_C.HI_11	781	2018-11-06	17:26:35	17	Control	67	1	1	1	None
temperature	Control_P10	23.8	2018-11-06	17:27:13	17	Control	67	1	1	1	None
humidity	Control_P10	45	2018-11-06	17:27:13	17	Control	67	1	1	1	None
humidity	Control_P11	43	2018-11-06	17:28:30	17	Control	67	1	1	1	None
temperature	Control_P11	23.1	2018-11-06	17:28:30	17	Control	67	1	1	1	None
co2	Control_M12	475	2018-11-06	17:30:23	17	Control	68	1	1	1	None
temperature	Control_M12	22.5	2018-11-06	17:30:23	17	Control	68	1	1	1	None
humidity	Control_M12	42	2018-11-06	17:30:23	17	Control	68	1	1	1	None
temperature	Control_C.C_10	22.4	2018-11-06	17:32:05	17	Control	68	1	1	1	None
humidity	Control_C.C_10	43	2018-11-06	17:32:05	17	Control	68	1	1	1	None
co2	Control_C.C_10	624	2018-11-06	17:32:05	17	Control	68	1	1	1	None
temperature	Control_P10	23.5	2018-11-06	17:32:13	17	Control	68	1	1	1	None
humidity	Control_P10	45	2018-11-06	17:32:13	17	Control	68	1	1	1	None
humidity	Control_P11	43	2018-11-06	17:33:30	17	Control	68	1	1	1	None
temperature	Control_P11	23.1	2018-11-06	17:33:30	17	Control	68	1	1	1	None
humidity	Control_C.L_12	43	2018-11-06	17:35:41	17	Control	68	1	1	1	None
temperature	Control_C.L_12	23.1	2018-11-06	17:35:41	17	Control	68	1	1	1	None
humidity	Control_P10	46	2018-11-06	17:37:13	17	Control	68	1	1	1	None
temperature	Control_P10	23.5	2018-11-06	17:37:13	17	Control	68	1	1	1	None
temperature	Control_P11	23	2018-11-06	17:38:30	17	Control	68	1	1	1	None
humidity	Control_P11	43	2018-11-06	17:38:30	17	Control	68	1	1	1	None
co2	Control_M1	671	2018-11-06	17:40:56	17	Control	68	1	1	1	None
temperature	Control_M1	21.7	2018-11-06	17:40:56	17	Control	68	1	1	1	None
humidity	Control_M1	45	2018-11-06	17:40:56	17	Control	68	1	1	1	None
humidity	Control_C.HI_11	44	2018-11-06	17:41:35	17	Control	68	1	1	1	None
temperature	Control_C.HI_11	22.4	2018-11-06	17:41:35	17	Control	68	1	1	1	None
co2	Control_C.HI_11	745	2018-11-06	17:41:35	17	Control	68	1	1	1	None
temperature	Control_P10	23.5	2018-11-06	17:42:13	17	Control	68	1	1	1	None
humidity	Control_P10	46	2018-11-06	17:42:13	17	Control	68	1	1	1	None
temperature	Control_M12	22.4	2018-11-06	17:45:23	17	Control	69	1	1	1	None
co2	Control_M12	481	2018-11-06	17:45:23	17	Control	69	1	1	1	None
humidity	Control_M12	42	2018-11-06	17:45:23	17	Control	69	1	1	1	None
humidity	Control_C.C_10	43	2018-11-06	17:47:05	17	Control	69	1	1	1	None
temperature	Control_C.C_10	22.3	2018-11-06	17:47:05	17	Control	69	1	1	1	None
co2	Control_C.C_10	611	2018-11-06	17:47:05	17	Control	69	1	1	1	None
temperature	Control_P10	23.5	2018-11-06	17:47:13	17	Control	69	1	1	1	None
humidity	Control_P10	46	2018-11-06	17:47:13	17	Control	69	1	1	1	None
temperature	Control_C.L_12	23	2018-11-06	17:50:41	17	Control	69	1	1	1	None
humidity	Control_C.L_12	43	2018-11-06	17:50:41	17	Control	69	1	1	1	None
temperature	Control_P10	23.4	2018-11-06	17:52:13	17	Control	69	1	1	1	None
humidity	Control_P10	46	2018-11-06	17:52:13	17	Control	69	1	1	1	None
temperature	Control_P11	23.1	2018-11-06	17:53:30	17	Control	69	1	1	1	None
humidity	Control_P11	43	2018-11-06	17:53:30	17	Control	69	1	1	1	None
humidity	Control_M1	45	2018-11-06	17:55:56	17	Control	69	1	1	1	None
co2	Control_M1	664	2018-11-06	17:55:56	17	Control	69	1	1	1	None
temperature	Control_M1	21.7	2018-11-06	17:55:56	17	Control	69	1	1	1	None
humidity	Control_C.HI_11	44	2018-11-06	17:56:35	17	Control	69	1	1	1	None
co2	Control_C.HI_11	684	2018-11-06	17:56:35	17	Control	69	1	1	1	None
temperature	Control_C.HI_11	22.3	2018-11-06	17:56:35	17	Control	69	1	1	1	None
humidity	Control_P10	46	2018-11-06	17:57:13	17	Control	69	1	1	1	None
temperature	Control_P10	23.3	2018-11-06	17:57:13	17	Control	69	1	1	1	None
temperature	Control_P11	23.1	2018-11-06	17:58:30	17	Control	69	1	1	1	None
humidity	Control_P11	43	2018-11-06	17:58:30	17	Control	69	1	1	1	None
co2	Control_M12	408	2018-11-07	09:00:20	9	Control	35	1	1	1	None
temperature	Control_M12	21.7	2018-11-07	09:00:20	9	Control	35	1	1	1	None
humidity	Control_M12	39	2018-11-07	09:00:20	9	Control	35	1	1	1	None
humidity	Control_C.C_10	41	2018-11-07	09:02:01	9	Control	35	1	1	1	None
temperature	Control_C.C_10	21.6	2018-11-07	09:02:01	9	Control	35	1	1	1	None
co2	Control_C.C_10	492	2018-11-07	09:02:01	9	Control	35	1	1	1	None
temperature	Control_C.L_12	22.2	2018-11-07	09:05:37	9	Control	35	1	1	1	None
humidity	Control_C.L_12	40	2018-11-07	09:05:37	9	Control	35	1	1	1	None
temperature	Control_P10	22	2018-11-07	09:07:09	9	Control	35	1	1	1	None
humidity	Control_P10	45	2018-11-07	09:07:09	9	Control	35	1	1	1	None
humidity	Control_M1	41	2018-11-07	09:10:52	9	Control	36	1	1	1	None
co2	Control_M1	451	2018-11-07	09:10:52	9	Control	36	1	1	1	None
temperature	Control_M1	21.4	2018-11-07	09:10:52	9	Control	36	1	1	1	None
temperature	Control_C.HI_11	22.6	2018-11-07	09:11:32	9	Control	36	1	1	1	None
humidity	Control_C.HI_11	39	2018-11-07	09:11:32	9	Control	36	1	1	1	None
co2	Control_C.HI_11	521	2018-11-07	09:11:32	9	Control	36	1	1	1	None
humidity	Control_P10	45	2018-11-07	09:12:09	9	Control	36	1	1	1	None
temperature	Control_P10	22	2018-11-07	09:12:09	9	Control	36	1	1	1	None
humidity	Control_P11	39	2018-11-07	09:13:27	9	Control	36	1	1	1	None
temperature	Control_P11	22.7	2018-11-07	09:13:27	9	Control	36	1	1	1	None
humidity	Control_M12	39	2018-11-07	09:15:19	9	Control	36	1	1	1	None
co2	Control_M12	404	2018-11-07	09:15:19	9	Control	36	1	1	1	None
temperature	Control_M12	21.8	2018-11-07	09:15:19	9	Control	36	1	1	1	None
temperature	Control_C.C_10	21.5	2018-11-07	09:17:01	9	Control	36	1	1	1	None
co2	Control_C.C_10	510	2018-11-07	09:17:01	9	Control	36	1	1	1	None
humidity	Control_C.C_10	41	2018-11-07	09:17:01	9	Control	36	1	1	1	None
humidity	Control_P10	45	2018-11-07	09:17:09	9	Control	36	1	1	1	None
temperature	Control_P10	22.1	2018-11-07	09:17:09	9	Control	36	1	1	1	None
temperature	Control_P11	22.7	2018-11-07	09:18:27	9	Control	36	1	1	1	None
humidity	Control_P11	39	2018-11-07	09:18:27	9	Control	36	1	1	1	None
humidity	Control_C.L_12	41	2018-11-07	09:20:37	9	Control	36	1	1	1	None
temperature	Control_C.L_12	22.3	2018-11-07	09:20:37	9	Control	36	1	1	1	None
temperature	Control_P11	22.7	2018-11-07	09:23:27	9	Control	36	1	1	1	None
humidity	Control_P11	39	2018-11-07	09:23:27	9	Control	36	1	1	1	None
co2	Control_M1	535	2018-11-07	09:25:52	9	Control	37	1	1	1	None
temperature	Control_M1	21.5	2018-11-07	09:25:52	9	Control	37	1	1	1	None
humidity	Control_M1	41	2018-11-07	09:25:52	9	Control	37	1	1	1	None
co2	Control_C.HI_11	560	2018-11-07	09:26:32	9	Control	37	1	1	1	None
humidity	Control_C.HI_11	40	2018-11-07	09:26:32	9	Control	37	1	1	1	None
temperature	Control_C.HI_11	22.6	2018-11-07	09:26:32	9	Control	37	1	1	1	None
humidity	Control_P11	39	2018-11-07	09:28:27	9	Control	37	1	1	1	None
temperature	Control_P11	22.7	2018-11-07	09:28:27	9	Control	37	1	1	1	None
temperature	Control_M12	21.8	2018-11-07	09:30:19	9	Control	37	1	1	1	None
humidity	Control_M12	39	2018-11-07	09:30:19	9	Control	37	1	1	1	None
co2	Control_M12	400	2018-11-07	09:30:19	9	Control	37	1	1	1	None
temperature	Control_C.C_10	21.6	2018-11-07	09:32:01	9	Control	37	1	1	1	None
co2	Control_C.C_10	560	2018-11-07	09:32:01	9	Control	37	1	1	1	None
humidity	Control_C.C_10	42	2018-11-07	09:32:01	9	Control	37	1	1	1	None
temperature	Control_P10	22.1	2018-11-07	09:32:09	9	Control	37	1	1	1	None
humidity	Control_P10	45	2018-11-07	09:32:09	9	Control	37	1	1	1	None
humidity	Control_P11	40	2018-11-07	09:33:27	9	Control	37	1	1	1	None
temperature	Control_P11	22.7	2018-11-07	09:33:27	9	Control	37	1	1	1	None
humidity	Control_C.L_12	40	2018-11-07	09:35:37	9	Control	37	1	1	1	None
temperature	Control_C.L_12	22.5	2018-11-07	09:35:37	9	Control	37	1	1	1	None
temperature	Control_P10	22.2	2018-11-07	09:37:09	9	Control	37	1	1	1	None
humidity	Control_P10	45	2018-11-07	09:37:09	9	Control	37	1	1	1	None
temperature	Control_P11	22.7	2018-11-07	09:38:27	9	Control	37	1	1	1	None
humidity	Control_P11	40	2018-11-07	09:38:27	9	Control	37	1	1	1	None
temperature	Control_C.HI_11	22.7	2018-11-07	09:41:32	9	Control	38	1	1	1	None
co2	Control_C.HI_11	574	2018-11-07	09:41:32	9	Control	38	1	1	1	None
humidity	Control_C.HI_11	39	2018-11-07	09:41:32	9	Control	38	1	1	1	None
temperature	Control_P10	22.2	2018-11-07	09:42:09	9	Control	38	1	1	1	None
humidity	Control_P10	45	2018-11-07	09:42:09	9	Control	38	1	1	1	None
co2	Control_M12	427	2018-11-07	09:45:19	9	Control	38	1	1	1	None
temperature	Control_M12	21.9	2018-11-07	09:45:19	9	Control	38	1	1	1	None
humidity	Control_M12	39	2018-11-07	09:45:19	9	Control	38	1	1	1	None
humidity	Control_C.C_10	42	2018-11-07	09:47:01	9	Control	38	1	1	1	None
co2	Control_C.C_10	567	2018-11-07	09:47:01	9	Control	38	1	1	1	None
temperature	Control_C.C_10	21.6	2018-11-07	09:47:01	9	Control	38	1	1	1	None
humidity	Control_C.L_12	40	2018-11-07	09:50:37	9	Control	38	1	1	1	None
temperature	Control_C.L_12	22.6	2018-11-07	09:50:37	9	Control	38	1	1	1	None
humidity	Control_P10	45	2018-11-07	09:52:09	9	Control	38	1	1	1	None
temperature	Control_P10	22.2	2018-11-07	09:52:09	9	Control	38	1	1	1	None
humidity	Control_P11	39	2018-11-07	09:53:27	9	Control	38	1	1	1	None
temperature	Control_P11	22.8	2018-11-07	09:53:27	9	Control	38	1	1	1	None
humidity	Control_M1	40	2018-11-07	09:55:52	9	Control	39	1	1	1	None
co2	Control_M1	521	2018-11-07	09:55:52	9	Control	39	1	1	1	None
temperature	Control_M1	21.9	2018-11-07	09:55:52	9	Control	39	1	1	1	None
humidity	Control_C.HI_11	39	2018-11-07	09:56:32	9	Control	39	1	1	1	None
temperature	Control_C.HI_11	22.8	2018-11-07	09:56:32	9	Control	39	1	1	1	None
co2	Control_C.HI_11	582	2018-11-07	09:56:32	9	Control	39	1	1	1	None
temperature	Control_P10	22.2	2018-11-07	09:57:09	9	Control	39	1	1	1	None
humidity	Control_P10	45	2018-11-07	09:57:09	9	Control	39	1	1	1	None
humidity	Control_P11	39	2018-11-07	09:58:27	9	Control	39	1	1	1	None
temperature	Control_P11	22.8	2018-11-07	09:58:27	9	Control	39	1	1	1	None
co2	Control_M12	413	2018-11-07	10:00:19	10	Control	39	1	1	1	None
humidity	Control_M12	39	2018-11-07	10:00:19	10	Control	39	1	1	1	None
temperature	Control_M12	21.9	2018-11-07	10:00:19	10	Control	39	1	1	1	None
co2	Control_C.C_10	602	2018-11-07	10:02:01	10	Control	39	1	1	1	None
humidity	Control_C.C_10	42	2018-11-07	10:02:01	10	Control	39	1	1	1	None
temperature	Control_C.C_10	21.7	2018-11-07	10:02:01	10	Control	39	1	1	1	None
temperature	Control_P10	22.3	2018-11-07	10:02:09	10	Control	39	1	1	1	None
humidity	Control_P10	45	2018-11-07	10:02:09	10	Control	39	1	1	1	None
temperature	Control_P11	22.8	2018-11-07	10:03:27	10	Control	39	1	1	1	None
humidity	Control_P11	39	2018-11-07	10:03:27	10	Control	39	1	1	1	None
humidity	Control_C.L_12	40	2018-11-07	10:05:37	10	Control	39	1	1	1	None
temperature	Control_C.L_12	22.8	2018-11-07	10:05:37	10	Control	39	1	1	1	None
humidity	Control_P10	47	2018-11-07	10:07:09	10	Control	39	1	1	1	None
temperature	Control_P10	22.4	2018-11-07	10:07:09	10	Control	39	1	1	1	None
temperature	Control_P11	22.9	2018-11-07	10:08:27	10	Control	39	1	1	1	None
humidity	Control_P11	39	2018-11-07	10:08:27	10	Control	39	1	1	1	None
co2	Control_M1	690	2018-11-07	10:10:52	10	Control	40	1	1	1	None
humidity	Control_M1	42	2018-11-07	10:10:52	10	Control	40	1	1	1	None
temperature	Control_M1	22.1	2018-11-07	10:10:52	10	Control	40	1	1	1	None
co2	Control_C.HI_11	575	2018-11-07	10:11:32	10	Control	40	1	1	1	None
temperature	Control_C.HI_11	22.9	2018-11-07	10:11:32	10	Control	40	1	1	1	None
humidity	Control_C.HI_11	39	2018-11-07	10:11:32	10	Control	40	1	1	1	None
humidity	Control_P10	45	2018-11-07	10:12:09	10	Control	40	1	1	1	None
temperature	Control_P10	22.5	2018-11-07	10:12:09	10	Control	40	1	1	1	None
humidity	Control_P11	39	2018-11-07	10:13:27	10	Control	40	1	1	1	None
temperature	Control_P11	22.9	2018-11-07	10:13:27	10	Control	40	1	1	1	None
temperature	Control_M12	21.9	2018-11-07	10:15:19	10	Control	40	1	1	1	None
humidity	Control_M12	39	2018-11-07	10:15:19	10	Control	40	1	1	1	None
co2	Control_M12	419	2018-11-07	10:15:19	10	Control	40	1	1	1	None
co2	Control_C.C_10	558	2018-11-07	10:17:01	10	Control	40	1	1	1	None
humidity	Control_C.C_10	41	2018-11-07	10:17:01	10	Control	40	1	1	1	None
temperature	Control_C.C_10	21.6	2018-11-07	10:17:01	10	Control	40	1	1	1	None
temperature	Control_P10	22.8	2018-11-07	10:17:09	10	Control	40	1	1	1	None
humidity	Control_P10	47	2018-11-07	10:17:09	10	Control	40	1	1	1	None
humidity	Control_P11	39	2018-11-07	10:18:27	10	Control	40	1	1	1	None
temperature	Control_P11	23	2018-11-07	10:18:27	10	Control	40	1	1	1	None
temperature	Control_C.L_12	23	2018-11-07	10:20:37	10	Control	40	1	1	1	None
humidity	Control_C.L_12	40	2018-11-07	10:20:37	10	Control	40	1	1	1	None
temperature	Control_P10	23.2	2018-11-07	10:22:09	10	Control	40	1	1	1	None
humidity	Control_P10	46	2018-11-07	10:22:09	10	Control	40	1	1	1	None
co2	Control_M1	763	2018-11-07	10:25:52	10	Control	40	1	1	1	None
humidity	Control_M1	42	2018-11-07	10:25:52	10	Control	40	1	1	1	None
temperature	Control_M1	22.2	2018-11-07	10:25:52	10	Control	40	1	1	1	None
co2	Control_C.HI_11	579	2018-11-07	10:26:31	10	Control	41	1	1	1	None
temperature	Control_C.HI_11	23	2018-11-07	10:26:31	10	Control	41	1	1	1	None
humidity	Control_C.HI_11	39	2018-11-07	10:26:31	10	Control	41	1	1	1	None
temperature	Control_P10	23.6	2018-11-07	10:27:09	10	Control	41	1	1	1	None
humidity	Control_P10	46	2018-11-07	10:27:09	10	Control	41	1	1	1	None
temperature	Control_M12	22	2018-11-07	10:30:19	10	Control	41	1	1	1	None
co2	Control_M12	417	2018-11-07	10:30:19	10	Control	41	1	1	1	None
humidity	Control_M12	39	2018-11-07	10:30:19	10	Control	41	1	1	1	None
temperature	Control_C.C_10	21.4	2018-11-07	10:32:01	10	Control	41	1	1	1	None
co2	Control_C.C_10	564	2018-11-07	10:32:01	10	Control	41	1	1	1	None
humidity	Control_C.C_10	41	2018-11-07	10:32:01	10	Control	41	1	1	1	None
temperature	Control_P10	23.8	2018-11-07	10:32:09	10	Control	41	1	1	1	None
humidity	Control_P10	45	2018-11-07	10:32:09	10	Control	41	1	1	1	None
humidity	Control_P11	39	2018-11-07	10:33:27	10	Control	41	1	1	1	None
temperature	Control_P11	23.1	2018-11-07	10:33:27	10	Control	41	1	1	1	None
temperature	Control_P10	23.7	2018-11-07	10:37:09	10	Control	41	1	1	1	None
humidity	Control_P10	44	2018-11-07	10:37:09	10	Control	41	1	1	1	None
temperature	Control_P11	23.1	2018-11-07	10:38:27	10	Control	41	1	1	1	None
humidity	Control_P11	39	2018-11-07	10:38:27	10	Control	41	1	1	1	None
humidity	Control_M1	42	2018-11-07	10:40:52	10	Control	41	1	1	1	None
co2	Control_M1	797	2018-11-07	10:40:52	10	Control	41	1	1	1	None
temperature	Control_M1	22.2	2018-11-07	10:40:52	10	Control	41	1	1	1	None
temperature	Control_C.HI_11	23	2018-11-07	10:41:32	10	Control	41	1	1	1	None
co2	Control_C.HI_11	623	2018-11-07	10:41:32	10	Control	41	1	1	1	None
humidity	Control_C.HI_11	39	2018-11-07	10:41:32	10	Control	41	1	1	1	None
temperature	Control_P10	23.4	2018-11-07	10:42:09	10	Control	42	1	1	1	None
humidity	Control_P10	44	2018-11-07	10:42:09	10	Control	42	1	1	1	None
humidity	Control_P11	39	2018-11-07	10:43:27	10	Control	42	1	1	1	None
temperature	Control_P11	23.1	2018-11-07	10:43:27	10	Control	42	1	1	1	None
co2	Control_M12	597	2018-11-07	10:45:19	10	Control	42	1	1	1	None
humidity	Control_M12	41	2018-11-07	10:45:19	10	Control	42	1	1	1	None
temperature	Control_M12	22.1	2018-11-07	10:45:19	10	Control	42	1	1	1	None
co2	Control_C.C_10	635	2018-11-07	10:47:01	10	Control	42	1	1	1	None
humidity	Control_C.C_10	42	2018-11-07	10:47:01	10	Control	42	1	1	1	None
temperature	Control_C.C_10	21.8	2018-11-07	10:47:01	10	Control	42	1	1	1	None
temperature	Control_P10	23.3	2018-11-07	10:47:09	10	Control	42	1	1	1	None
humidity	Control_P10	44	2018-11-07	10:47:09	10	Control	42	1	1	1	None
humidity	Control_P11	39	2018-11-07	10:48:27	10	Control	42	1	1	1	None
temperature	Control_P11	23.1	2018-11-07	10:48:27	10	Control	42	1	1	1	None
humidity	Control_C.L_12	40	2018-11-07	10:50:37	10	Control	42	1	1	1	None
temperature	Control_C.L_12	23	2018-11-07	10:50:37	10	Control	42	1	1	1	None
humidity	Control_P10	44	2018-11-07	10:52:09	10	Control	42	1	1	1	None
temperature	Control_P10	23.2	2018-11-07	10:52:09	10	Control	42	1	1	1	None
humidity	Control_P11	39	2018-11-07	10:53:27	10	Control	42	1	1	1	None
temperature	Control_P11	23.1	2018-11-07	10:53:27	10	Control	42	1	1	1	None
co2	Control_M1	817	2018-11-07	10:55:52	10	Control	42	1	1	1	None
humidity	Control_M1	42	2018-11-07	10:55:52	10	Control	42	1	1	1	None
temperature	Control_M1	22.1	2018-11-07	10:55:52	10	Control	42	1	1	1	None
humidity	Control_C.HI_11	39	2018-11-07	10:56:31	10	Control	42	1	1	1	None
temperature	Control_C.HI_11	22.8	2018-11-07	10:56:31	10	Control	42	1	1	1	None
co2	Control_C.HI_11	656	2018-11-07	10:56:31	10	Control	42	1	1	1	None
temperature	Control_P10	23.1	2018-11-07	10:57:09	10	Control	42	1	1	1	None
humidity	Control_P10	44	2018-11-07	10:57:09	10	Control	42	1	1	1	None
temperature	Control_P11	23.1	2018-11-07	10:58:27	10	Control	43	1	1	1	None
humidity	Control_P11	39	2018-11-07	10:58:27	10	Control	43	1	1	1	None
humidity	Control_C.C_10	42	2018-11-07	11:02:01	11	Control	43	1	1	1	None
temperature	Control_C.C_10	21.9	2018-11-07	11:02:01	11	Control	43	1	1	1	None
co2	Control_C.C_10	647	2018-11-07	11:02:01	11	Control	43	1	1	1	None
temperature	Control_P10	23.2	2018-11-07	11:02:09	11	Control	43	1	1	1	None
humidity	Control_P10	44	2018-11-07	11:02:09	11	Control	43	1	1	1	None
temperature	Control_P11	23.1	2018-11-07	11:03:27	11	Control	43	1	1	1	None
humidity	Control_P11	39	2018-11-07	11:03:27	11	Control	43	1	1	1	None
temperature	Control_C.L_12	23	2018-11-07	11:05:37	11	Control	43	1	1	1	None
humidity	Control_C.L_12	40	2018-11-07	11:05:37	11	Control	43	1	1	1	None
temperature	Control_P10	23.5	2018-11-07	11:07:09	11	Control	43	1	1	1	None
humidity	Control_P10	45	2018-11-07	11:07:09	11	Control	43	1	1	1	None
co2	Control_M1	803	2018-11-07	11:10:52	11	Control	43	1	1	1	None
temperature	Control_M1	22.1	2018-11-07	11:10:52	11	Control	43	1	1	1	None
humidity	Control_M1	42	2018-11-07	11:10:52	11	Control	43	1	1	1	None
humidity	Control_P10	45	2018-11-07	11:12:09	11	Control	43	1	1	1	None
temperature	Control_P10	23.6	2018-11-07	11:12:09	11	Control	43	1	1	1	None
humidity	Control_P11	39	2018-11-07	11:13:27	11	Control	44	1	1	1	None
temperature	Control_P11	23	2018-11-07	11:13:27	11	Control	44	1	1	1	None
co2	Control_M12	489	2018-11-07	11:15:19	11	Control	44	1	1	1	None
humidity	Control_M12	39	2018-11-07	11:15:19	11	Control	44	1	1	1	None
temperature	Control_M12	22.1	2018-11-07	11:15:19	11	Control	44	1	1	1	None
humidity	Control_C.C_10	41	2018-11-07	11:17:01	11	Control	44	1	1	1	None
co2	Control_C.C_10	651	2018-11-07	11:17:01	11	Control	44	1	1	1	None
temperature	Control_C.C_10	21.9	2018-11-07	11:17:01	11	Control	44	1	1	1	None
temperature	Control_P10	23.7	2018-11-07	11:17:09	11	Control	44	1	1	1	None
humidity	Control_P10	45	2018-11-07	11:17:09	11	Control	44	1	1	1	None
humidity	Control_P11	40	2018-11-07	11:18:27	11	Control	44	1	1	1	None
temperature	Control_P11	23	2018-11-07	11:18:27	11	Control	44	1	1	1	None
temperature	Control_C.L_12	22.9	2018-11-07	11:20:37	11	Control	44	1	1	1	None
humidity	Control_C.L_12	40	2018-11-07	11:20:37	11	Control	44	1	1	1	None
humidity	Control_P11	40	2018-11-07	11:23:27	11	Control	44	1	1	1	None
temperature	Control_P11	22.9	2018-11-07	11:23:27	11	Control	44	1	1	1	None
humidity	Control_M1	41	2018-11-07	11:25:51	11	Control	44	1	1	1	None
co2	Control_M1	626	2018-11-07	11:25:51	11	Control	44	1	1	1	None
temperature	Control_M1	22	2018-11-07	11:25:51	11	Control	44	1	1	1	None
temperature	Control_C.HI_11	22.7	2018-11-07	11:26:31	11	Control	44	1	1	1	None
humidity	Control_C.HI_11	40	2018-11-07	11:26:31	11	Control	44	1	1	1	None
co2	Control_C.HI_11	720	2018-11-07	11:26:31	11	Control	44	1	1	1	None
temperature	Control_P11	22.9	2018-11-07	11:28:27	11	Control	44	1	1	1	None
humidity	Control_P11	40	2018-11-07	11:28:27	11	Control	44	1	1	1	None
co2	Control_M12	466	2018-11-07	11:30:19	11	Control	45	1	1	1	None
temperature	Control_M12	22.1	2018-11-07	11:30:19	11	Control	45	1	1	1	None
humidity	Control_M12	39	2018-11-07	11:30:19	11	Control	45	1	1	1	None
humidity	Control_C.C_10	41	2018-11-07	11:32:01	11	Control	45	1	1	1	None
temperature	Control_C.C_10	22	2018-11-07	11:32:01	11	Control	45	1	1	1	None
co2	Control_C.C_10	649	2018-11-07	11:32:01	11	Control	45	1	1	1	None
temperature	Control_P10	23.7	2018-11-07	11:32:09	11	Control	45	1	1	1	None
humidity	Control_P10	43	2018-11-07	11:32:09	11	Control	45	1	1	1	None
humidity	Control_P11	40	2018-11-07	11:33:27	11	Control	45	1	1	1	None
temperature	Control_P11	22.9	2018-11-07	11:33:27	11	Control	45	1	1	1	None
humidity	Control_C.L_12	40	2018-11-07	11:35:37	11	Control	45	1	1	1	None
temperature	Control_C.L_12	22.9	2018-11-07	11:35:37	11	Control	45	1	1	1	None
temperature	Control_P10	23.4	2018-11-07	11:37:09	11	Control	45	1	1	1	None
humidity	Control_P10	43	2018-11-07	11:37:09	11	Control	45	1	1	1	None
temperature	Control_P11	23	2018-11-07	11:38:27	11	Control	45	1	1	1	None
humidity	Control_P11	40	2018-11-07	11:38:27	11	Control	45	1	1	1	None
temperature	Control_C.HI_11	22.7	2018-11-07	11:41:31	11	Control	45	1	1	1	None
co2	Control_C.HI_11	736	2018-11-07	11:41:31	11	Control	45	1	1	1	None
humidity	Control_C.HI_11	40	2018-11-07	11:41:31	11	Control	45	1	1	1	None
humidity	Control_P10	44	2018-11-07	11:42:09	11	Control	45	1	1	1	None
temperature	Control_P10	23.4	2018-11-07	11:42:09	11	Control	45	1	1	1	None
humidity	Control_P11	40	2018-11-07	11:43:27	11	Control	45	1	1	1	None
temperature	Control_P11	23	2018-11-07	11:43:27	11	Control	45	1	1	1	None
temperature	Control_M12	22.1	2018-11-07	11:45:19	11	Control	46	1	1	1	None
co2	Control_M12	457	2018-11-07	11:45:19	11	Control	46	1	1	1	None
humidity	Control_M12	39	2018-11-07	11:45:19	11	Control	46	1	1	1	None
humidity	Control_C.C_10	41	2018-11-07	11:47:01	11	Control	46	1	1	1	None
temperature	Control_C.C_10	22.1	2018-11-07	11:47:01	11	Control	46	1	1	1	None
co2	Control_C.C_10	657	2018-11-07	11:47:01	11	Control	46	1	1	1	None
temperature	Control_C.L_12	23	2018-11-07	11:50:37	11	Control	46	1	1	1	None
humidity	Control_C.L_12	40	2018-11-07	11:50:37	11	Control	46	1	1	1	None
temperature	Control_P10	23.3	2018-11-07	11:52:09	11	Control	46	1	1	1	None
humidity	Control_P10	44	2018-11-07	11:52:09	11	Control	46	1	1	1	None
temperature	Control_P11	22.9	2018-11-07	11:53:27	11	Control	46	1	1	1	None
humidity	Control_P11	40	2018-11-07	11:53:27	11	Control	46	1	1	1	None
humidity	Control_M1	41	2018-11-07	11:55:51	11	Control	46	1	1	1	None
co2	Control_M1	646	2018-11-07	11:55:51	11	Control	46	1	1	1	None
temperature	Control_M1	21.9	2018-11-07	11:55:51	11	Control	46	1	1	1	None
co2	Control_C.HI_11	749	2018-11-07	11:56:31	11	Control	46	1	1	1	None
humidity	Control_C.HI_11	40	2018-11-07	11:56:31	11	Control	46	1	1	1	None
temperature	Control_C.HI_11	22.7	2018-11-07	11:56:31	11	Control	46	1	1	1	None
temperature	Control_P10	23.2	2018-11-07	11:57:09	11	Control	46	1	1	1	None
humidity	Control_P10	44	2018-11-07	11:57:09	11	Control	46	1	1	1	None
temperature	Control_P11	22.9	2018-11-07	11:58:27	11	Control	46	1	1	1	None
humidity	Control_P11	40	2018-11-07	11:58:27	11	Control	46	1	1	1	None
humidity	Control_M12	39	2018-11-07	12:00:19	12	Control	47	1	1	1	None
temperature	Control_M12	22.1	2018-11-07	12:00:19	12	Control	47	1	1	1	None
co2	Control_M12	468	2018-11-07	12:00:19	12	Control	47	1	1	1	None
co2	Control_C.C_10	662	2018-11-07	12:02:01	12	Control	47	1	1	1	None
temperature	Control_C.C_10	22.1	2018-11-07	12:02:01	12	Control	47	1	1	1	None
humidity	Control_C.C_10	41	2018-11-07	12:02:01	12	Control	47	1	1	1	None
humidity	Control_P11	40	2018-11-07	12:03:27	12	Control	47	1	1	1	None
temperature	Control_P11	22.9	2018-11-07	12:03:27	12	Control	47	1	1	1	None
temperature	Control_C.L_12	22.9	2018-11-07	12:05:37	12	Control	47	1	1	1	None
humidity	Control_C.L_12	40	2018-11-07	12:05:37	12	Control	47	1	1	1	None
humidity	Control_P11	40	2018-11-07	12:08:27	12	Control	47	1	1	1	None
temperature	Control_P11	22.8	2018-11-07	12:08:27	12	Control	47	1	1	1	None
humidity	Control_M1	41	2018-11-07	12:10:51	12	Control	47	1	1	1	None
co2	Control_M1	661	2018-11-07	12:10:51	12	Control	47	1	1	1	None
temperature	Control_M1	22	2018-11-07	12:10:51	12	Control	47	1	1	1	None
co2	Control_C.HI_11	692	2018-11-07	12:11:31	12	Control	47	1	1	1	None
humidity	Control_C.HI_11	40	2018-11-07	12:11:31	12	Control	47	1	1	1	None
temperature	Control_C.HI_11	22.5	2018-11-07	12:11:31	12	Control	47	1	1	1	None
temperature	Control_P10	23.2	2018-11-07	12:12:09	12	Control	47	1	1	1	None
humidity	Control_P10	44	2018-11-07	12:12:09	12	Control	47	1	1	1	None
temperature	Control_P11	22.9	2018-11-07	12:13:27	12	Control	47	1	1	1	None
humidity	Control_P11	40	2018-11-07	12:13:27	12	Control	47	1	1	1	None
co2	Control_M12	436	2018-11-07	12:15:19	12	Control	47	1	1	1	None
temperature	Control_M12	22.2	2018-11-07	12:15:19	12	Control	47	1	1	1	None
humidity	Control_M12	39	2018-11-07	12:15:19	12	Control	47	1	1	1	None
humidity	Control_P10	44	2018-11-07	12:17:09	12	Control	48	1	1	1	None
temperature	Control_P10	23.1	2018-11-07	12:17:09	12	Control	48	1	1	1	None
humidity	Control_P11	40	2018-11-07	12:18:27	12	Control	48	1	1	1	None
temperature	Control_P11	22.9	2018-11-07	12:18:27	12	Control	48	1	1	1	None
temperature	Control_C.L_12	22.8	2018-11-07	12:20:36	12	Control	48	1	1	1	None
humidity	Control_C.L_12	40	2018-11-07	12:20:36	12	Control	48	1	1	1	None
temperature	Control_P10	23.1	2018-11-07	12:22:09	12	Control	48	1	1	1	None
humidity	Control_P10	44	2018-11-07	12:22:09	12	Control	48	1	1	1	None
co2	Control_M1	642	2018-11-07	12:25:51	12	Control	48	1	1	1	None
temperature	Control_M1	22	2018-11-07	12:25:51	12	Control	48	1	1	1	None
humidity	Control_M1	41	2018-11-07	12:25:51	12	Control	48	1	1	1	None
temperature	Control_C.HI_11	22.5	2018-11-07	12:26:31	12	Control	48	1	1	1	None
humidity	Control_C.HI_11	40	2018-11-07	12:26:31	12	Control	48	1	1	1	None
co2	Control_C.HI_11	677	2018-11-07	12:26:31	12	Control	48	1	1	1	None
temperature	Control_P10	23.1	2018-11-07	12:27:09	12	Control	48	1	1	1	None
humidity	Control_P10	44	2018-11-07	12:27:09	12	Control	48	1	1	1	None
temperature	Control_P11	22.8	2018-11-07	12:28:26	12	Control	48	1	1	1	None
humidity	Control_P11	40	2018-11-07	12:28:26	12	Control	48	1	1	1	None
co2	Control_M12	443	2018-11-07	12:30:19	12	Control	48	1	1	1	None
humidity	Control_M12	39	2018-11-07	12:30:19	12	Control	48	1	1	1	None
temperature	Control_M12	22.1	2018-11-07	12:30:19	12	Control	48	1	1	1	None
co2	Control_C.C_10	595	2018-11-07	12:32:00	12	Control	49	1	1	1	None
temperature	Control_C.C_10	22	2018-11-07	12:32:00	12	Control	49	1	1	1	None
humidity	Control_C.C_10	41	2018-11-07	12:32:00	12	Control	49	1	1	1	None
humidity	Control_P11	40	2018-11-07	12:33:26	12	Control	49	1	1	1	None
temperature	Control_P11	22.8	2018-11-07	12:33:26	12	Control	49	1	1	1	None
temperature	Control_P10	23	2018-11-07	12:37:09	12	Control	49	1	1	1	None
humidity	Control_P10	44	2018-11-07	12:37:09	12	Control	49	1	1	1	None
humidity	Control_P11	42	2018-11-07	12:38:26	12	Control	49	1	1	1	None
temperature	Control_P11	22.9	2018-11-07	12:38:26	12	Control	49	1	1	1	None
humidity	Control_M1	41	2018-11-07	12:40:51	12	Control	49	1	1	1	None
co2	Control_M1	615	2018-11-07	12:40:51	12	Control	49	1	1	1	None
temperature	Control_M1	22	2018-11-07	12:40:51	12	Control	49	1	1	1	None
temperature	Control_C.HI_11	22.4	2018-11-07	12:41:31	12	Control	49	1	1	1	None
co2	Control_C.HI_11	681	2018-11-07	12:41:31	12	Control	49	1	1	1	None
humidity	Control_C.HI_11	40	2018-11-07	12:41:31	12	Control	49	1	1	1	None
humidity	Control_P11	40	2018-11-07	12:43:26	12	Control	49	1	1	1	None
temperature	Control_P11	22.9	2018-11-07	12:43:26	12	Control	49	1	1	1	None
humidity	Control_C.C_10	41	2018-11-07	12:47:00	12	Control	50	1	1	1	None
temperature	Control_C.C_10	21.9	2018-11-07	12:47:00	12	Control	50	1	1	1	None
co2	Control_C.C_10	585	2018-11-07	12:47:00	12	Control	50	1	1	1	None
humidity	Control_P10	44	2018-11-07	12:47:09	12	Control	50	1	1	1	None
temperature	Control_P10	22.9	2018-11-07	12:47:09	12	Control	50	1	1	1	None
humidity	Control_P11	40	2018-11-07	12:48:26	12	Control	50	1	1	1	None
temperature	Control_P11	22.8	2018-11-07	12:48:26	12	Control	50	1	1	1	None
humidity	Control_C.L_12	41	2018-11-07	12:50:36	12	Control	50	1	1	1	None
temperature	Control_C.L_12	22.6	2018-11-07	12:50:36	12	Control	50	1	1	1	None
temperature	Control_P10	22.9	2018-11-07	12:52:09	12	Control	50	1	1	1	None
humidity	Control_P10	44	2018-11-07	12:52:09	12	Control	50	1	1	1	None
temperature	Control_P11	22.8	2018-11-07	12:53:26	12	Control	50	1	1	1	None
humidity	Control_P11	40	2018-11-07	12:53:26	12	Control	50	1	1	1	None
co2	Control_M1	639	2018-11-07	12:55:51	12	Control	50	1	1	1	None
humidity	Control_M1	41	2018-11-07	12:55:51	12	Control	50	1	1	1	None
temperature	Control_M1	21.9	2018-11-07	12:55:51	12	Control	50	1	1	1	None
temperature	Control_P10	22.9	2018-11-07	12:57:09	12	Control	50	1	1	1	None
humidity	Control_P10	44	2018-11-07	12:57:09	12	Control	50	1	1	1	None
temperature	Control_P11	22.8	2018-11-07	12:58:26	12	Control	50	1	1	1	None
humidity	Control_P11	40	2018-11-07	12:58:26	12	Control	50	1	1	1	None
co2	Control_M12	434	2018-11-07	13:00:19	13	Control	50	1	1	1	None
humidity	Control_M12	39	2018-11-07	13:00:19	13	Control	50	1	1	1	None
temperature	Control_M12	22.1	2018-11-07	13:00:19	13	Control	50	1	1	1	None
co2	Control_C.C_10	589	2018-11-07	13:02:00	13	Control	50	1	1	1	None
humidity	Control_C.C_10	41	2018-11-07	13:02:00	13	Control	50	1	1	1	None
temperature	Control_C.C_10	21.9	2018-11-07	13:02:00	13	Control	50	1	1	1	None
temperature	Control_P10	22.9	2018-11-07	13:02:09	13	Control	50	1	1	1	None
humidity	Control_P10	44	2018-11-07	13:02:09	13	Control	50	1	1	1	None
temperature	Control_C.L_12	22.7	2018-11-07	13:05:36	13	Control	51	1	1	1	None
humidity	Control_C.L_12	41	2018-11-07	13:05:36	13	Control	51	1	1	1	None
humidity	Control_P10	44	2018-11-07	13:07:08	13	Control	51	1	1	1	None
temperature	Control_P10	22.9	2018-11-07	13:07:08	13	Control	51	1	1	1	None
temperature	Control_P11	22.8	2018-11-07	13:08:26	13	Control	51	1	1	1	None
humidity	Control_P11	40	2018-11-07	13:08:26	13	Control	51	1	1	1	None
co2	Control_M1	659	2018-11-07	13:10:51	13	Control	51	1	1	1	None
humidity	Control_M1	41	2018-11-07	13:10:51	13	Control	51	1	1	1	None
temperature	Control_M1	21.9	2018-11-07	13:10:51	13	Control	51	1	1	1	None
temperature	Control_C.HI_11	22.4	2018-11-07	13:11:31	13	Control	51	1	1	1	None
humidity	Control_C.HI_11	40	2018-11-07	13:11:31	13	Control	51	1	1	1	None
co2	Control_C.HI_11	692	2018-11-07	13:11:31	13	Control	51	1	1	1	None
temperature	Control_P10	22.9	2018-11-07	13:12:08	13	Control	51	1	1	1	None
humidity	Control_P10	44	2018-11-07	13:12:08	13	Control	51	1	1	1	None
humidity	Control_P11	40	2018-11-07	13:13:26	13	Control	51	1	1	1	None
temperature	Control_P11	22.7	2018-11-07	13:13:26	13	Control	51	1	1	1	None
temperature	Control_M12	22.2	2018-11-07	13:15:19	13	Control	51	1	1	1	None
humidity	Control_M12	39	2018-11-07	13:15:19	13	Control	51	1	1	1	None
co2	Control_M12	432	2018-11-07	13:15:19	13	Control	51	1	1	1	None
humidity	Control_C.C_10	41	2018-11-07	13:17:00	13	Control	51	1	1	1	None
temperature	Control_C.C_10	22	2018-11-07	13:17:00	13	Control	51	1	1	1	None
co2	Control_C.C_10	610	2018-11-07	13:17:00	13	Control	51	1	1	1	None
temperature	Control_P10	22.9	2018-11-07	13:17:08	13	Control	51	1	1	1	None
humidity	Control_P10	44	2018-11-07	13:17:08	13	Control	51	1	1	1	None
humidity	Control_P11	40	2018-11-07	13:18:26	13	Control	52	1	1	1	None
temperature	Control_P11	22.7	2018-11-07	13:18:26	13	Control	52	1	1	1	None
humidity	Control_C.L_12	41	2018-11-07	13:20:36	13	Control	52	1	1	1	None
temperature	Control_C.L_12	22.7	2018-11-07	13:20:36	13	Control	52	1	1	1	None
temperature	Control_P10	22.9	2018-11-07	13:22:08	13	Control	52	1	1	1	None
humidity	Control_P10	44	2018-11-07	13:22:08	13	Control	52	1	1	1	None
temperature	Control_P11	22.7	2018-11-07	13:23:26	13	Control	52	1	1	1	None
humidity	Control_P11	40	2018-11-07	13:23:26	13	Control	52	1	1	1	None
co2	Control_C.HI_11	697	2018-11-07	13:26:31	13	Control	52	1	1	1	None
humidity	Control_C.HI_11	41	2018-11-07	13:26:31	13	Control	52	1	1	1	None
temperature	Control_C.HI_11	22.4	2018-11-07	13:26:31	13	Control	52	1	1	1	None
humidity	Control_P11	40	2018-11-07	13:28:26	13	Control	52	1	1	1	None
temperature	Control_P11	22.7	2018-11-07	13:28:26	13	Control	52	1	1	1	None
humidity	Control_M12	39	2018-11-07	13:30:19	13	Control	52	1	1	1	None
temperature	Control_M12	22.1	2018-11-07	13:30:19	13	Control	52	1	1	1	None
co2	Control_M12	455	2018-11-07	13:30:19	13	Control	52	1	1	1	None
co2	Control_C.C_10	628	2018-11-07	13:32:00	13	Control	52	1	1	1	None
humidity	Control_C.C_10	41	2018-11-07	13:32:00	13	Control	52	1	1	1	None
temperature	Control_C.C_10	21.9	2018-11-07	13:32:00	13	Control	52	1	1	1	None
humidity	Control_P10	44	2018-11-07	13:32:08	13	Control	52	1	1	1	None
temperature	Control_P10	22.8	2018-11-07	13:32:08	13	Control	52	1	1	1	None
temperature	Control_P11	22.7	2018-11-07	13:33:26	13	Control	52	1	1	1	None
humidity	Control_P11	41	2018-11-07	13:33:26	13	Control	52	1	1	1	None
temperature	Control_C.L_12	22.6	2018-11-07	13:35:36	13	Control	53	1	1	1	None
humidity	Control_C.L_12	40	2018-11-07	13:35:36	13	Control	53	1	1	1	None
temperature	Control_P10	22.8	2018-11-07	13:37:08	13	Control	53	1	1	1	None
humidity	Control_P10	44	2018-11-07	13:37:08	13	Control	53	1	1	1	None
humidity	Control_P11	40	2018-11-07	13:38:26	13	Control	53	1	1	1	None
temperature	Control_P11	22.7	2018-11-07	13:38:26	13	Control	53	1	1	1	None
temperature	Control_C.HI_11	22.3	2018-11-07	13:41:31	13	Control	53	1	1	1	None
humidity	Control_C.HI_11	41	2018-11-07	13:41:31	13	Control	53	1	1	1	None
co2	Control_C.HI_11	712	2018-11-07	13:41:31	13	Control	53	1	1	1	None
temperature	Control_P10	22.8	2018-11-07	13:42:08	13	Control	53	1	1	1	None
humidity	Control_P10	44	2018-11-07	13:42:08	13	Control	53	1	1	1	None
co2	Control_M12	566	2018-11-07	13:45:18	13	Control	53	1	1	1	None
temperature	Control_M12	22.2	2018-11-07	13:45:18	13	Control	53	1	1	1	None
humidity	Control_M12	40	2018-11-07	13:45:18	13	Control	53	1	1	1	None
co2	Control_C.C_10	616	2018-11-07	13:47:00	13	Control	53	1	1	1	None
temperature	Control_C.C_10	21.9	2018-11-07	13:47:00	13	Control	53	1	1	1	None
humidity	Control_C.C_10	41	2018-11-07	13:47:00	13	Control	53	1	1	1	None
humidity	Control_P10	44	2018-11-07	13:47:08	13	Control	53	1	1	1	None
temperature	Control_P10	22.8	2018-11-07	13:47:08	13	Control	53	1	1	1	None
humidity	Control_P11	41	2018-11-07	13:48:26	13	Control	53	1	1	1	None
temperature	Control_P11	22.7	2018-11-07	13:48:26	13	Control	53	1	1	1	None
humidity	Control_C.L_12	40	2018-11-07	13:50:36	13	Control	54	1	1	1	None
temperature	Control_C.L_12	22.6	2018-11-07	13:50:36	13	Control	54	1	1	1	None
[truncated: 269,896 more rows]
