# Supplementary material for: The work environment pilot: An experiment to determine the optimal office design for a technology company
Source: PLoS One. 2020 May 19;15(5):e0232943. doi: 10.1371/journal.pone.0232943 (PMC7236992; doi:10.1371/journal.pone.0232943)
Supplement: S1 File — (ZIP) [file pone.0232943.s001.zip › data/git_commits.csv]

commit_count	wave	group	area
2	1	A	Control
17	1	A	Control
14	1	A	Control
6	1	A	Control
3	1	A	Control
7	1	A	Control
14	1	A	Control
3	1	A	Control
1	1	A	Control
3	1	A	Control
1	1	A	Control
4	1	A	Control
1	1	A	Control
15	1	A	Control
30	1	A	Control
8	1	A	Control
6	1	A	Control
16	1	B	Menu
1	1	B	Menu
14	1	B	Menu
3	1	B	Menu
15	1	B	Menu
11	1	B	Menu
1	1	B	Menu
12	1	C	Campus
1	1	C	Campus
1	1	C	Campus
2	1	C	Campus
12	1	C	Campus
12	1	C	Campus
7	1	C	Campus
3	1	C	Campus
3	1	C	Campus
2	1	C	Campus
33	1	C	Campus
3	1	C	Campus
6	1	C	Campus
28	1	C	Campus
17	1	C	Campus
2	1	C	Campus
4	1	C	Campus
3	1	C	Campus
14	1	C	Campus
9	1	C	Campus
2	1	C	Campus
41	1	C	Campus
4	1	C	Campus
8	1	C	Campus
1	1	C	Campus
12	1	C	Campus
3	1	C	Campus
5	1	D	Nest
6	1	D	Nest
18	1	D	Nest
18	1	D	Nest
10	1	D	Nest
10	1	D	Nest
3	1	D	Nest
1	1	D	Nest
9	1	D	Nest
2	1	D	Nest
3	1	D	Nest
3	2	A	Nest
12	2	A	Nest
8	2	A	Nest
10	2	A	Nest
5	2	A	Nest
2	2	A	Nest
19	2	A	Nest
2	2	A	Nest
2	2	A	Nest
12	2	A	Nest
6	2	A	Nest
6	2	A	Nest
8	2	A	Nest
17	2	B	Campus
14	2	B	Campus
19	2	B	Campus
20	2	B	Campus
3	2	B	Campus
19	2	B	Campus
9	2	B	Campus
16	2	B	Campus
3	2	B	Campus
3	2	B	Campus
2	2	C	Control
11	2	C	Control
1	2	C	Control
11	2	C	Control
19	2	C	Control
1	2	C	Control
1	2	C	Control
5	2	C	Control
4	2	C	Control
1	2	C	Control
2	2	C	Control
2	2	C	Control
11	2	C	Control
3	2	C	Control
4	2	C	Control
1	2	C	Control
7	2	C	Control
7	2	C	Control
2	2	C	Control
2	2	C	Control
11	2	C	Control
34	2	C	Control
4	2	C	Control
1	2	C	Control
4	2	C	Control
6	2	C	Control
1	2	C	Control
15	2	C	Control
3	2	C	Control
25	2	D	Menu
12	2	D	Menu
6	2	D	Menu
16	2	D	Menu
16	2	D	Menu
15	2	D	Menu
5	2	D	Menu
6	2	D	Menu
25	2	D	Menu
29	2	D	Menu
3	2	D	Menu
9	3	A	Campus
18	3	A	Campus
14	3	A	Campus
9	3	A	Campus
24	3	A	Campus
41	3	A	Campus
4	3	A	Campus
3	3	A	Campus
4	3	A	Campus
1	3	A	Campus
1	3	A	Campus
3	3	A	Campus
4	3	A	Campus
1	3	A	Campus
1	3	A	Campus
1	3	A	Campus
10	3	A	Campus
23	3	A	Campus
1	3	A	Campus
2	3	A	Campus
30	3	B	Nest
1	3	B	Nest
29	3	B	Nest
58	3	B	Nest
47	3	B	Nest
2	3	B	Nest
6	3	B	Nest
30	3	B	Nest
9	3	B	Nest
5	3	B	Nest
4	3	B	Nest
22	3	B	Nest
23	3	C	Menu
43	3	C	Menu
40	3	C	Menu
2	3	C	Menu
21	3	C	Menu
9	3	C	Menu
7	3	C	Menu
1	3	C	Menu
12	3	C	Menu
2	3	C	Menu
10	3	C	Menu
3	3	C	Menu
2	3	C	Menu
11	3	C	Menu
19	3	C	Menu
3	3	C	Menu
19	3	C	Menu
6	3	C	Menu
4	3	C	Menu
1	3	C	Menu
11	3	C	Menu
8	3	C	Menu
34	3	C	Menu
7	3	C	Menu
13	3	C	Menu
14	3	C	Menu
1	3	C	Menu
19	3	C	Menu
3	3	C	Menu
3	3	C	Menu
7	3	C	Menu
5	3	C	Menu
9	3	D	Control
25	3	D	Control
36	3	D	Control
38	3	D	Control
38	3	D	Control
2	3	D	Control
9	3	D	Control
20	3	D	Control
34	3	D	Control
28	3	D	Control
11	3	D	Control
2	4	A	Menu
7	4	A	Menu
11	4	A	Menu
11	4	A	Menu
8	4	A	Menu
6	4	A	Menu
1	4	A	Menu
1	4	A	Menu
4	4	A	Menu
7	4	A	Menu
1	4	A	Menu
1	4	A	Menu
4	4	A	Menu
5	4	A	Menu
3	4	A	Menu
3	4	A	Menu
6	4	A	Menu
7	4	B	Control
1	4	B	Control
1	4	B	Control
4	4	B	Control
26	4	B	Control
3	4	B	Control
4	4	B	Control
17	4	B	Control
2	4	B	Control
1	4	B	Control
1	4	C	Nest
13	4	C	Nest
6	4	C	Nest
3	4	C	Nest
2	4	C	Nest
2	4	C	Nest
1	4	C	Nest
1	4	C	Nest
4	4	C	Nest
11	4	C	Nest
3	4	C	Nest
5	4	C	Nest
6	4	C	Nest
4	4	C	Nest
2	4	C	Nest
11	4	C	Nest
1	4	C	Nest
10	4	C	Nest
1	4	C	Nest
8	4	C	Nest
1	4	C	Nest
21	4	C	Nest
3	4	C	Nest
11	4	C	Nest
5	4	C	Nest
4	4	D	Campus
25	4	D	Campus
1	4	D	Campus
4	4	D	Campus
22	4	D	Campus
22	4	D	Campus
1	4	D	Campus
13	4	D	Campus
29	4	D	Campus
8	4	D	Campus
6	4	D	Campus
