# Supplementary material for: The work environment pilot: An experiment to determine the optimal office design for a technology company
Source: PLoS One. 2020 May 19;15(5):e0232943. doi: 10.1371/journal.pone.0232943 (PMC7236992; doi:10.1371/journal.pone.0232943)
Supplement: S1 File — (ZIP) [file pone.0232943.s001.zip › data/cleansurvey.csv]

area	survey	prev_wave	group	id	satisfaction	productivity	engagement	enjoyment	energy	flow	Gender	Age	Nationality	Workgroup	Introvert/extrovert	Morning person/afternoon/evening	Works_noise	Work_collagues	Days_concept
Control	1	None	1	1	5.5	10	10	10	1	7.75	2	21.5		1	3	3	3	3	2
Control	1	None	1	2	7.3	10	10	10	1	10	1	32.5		5	3	3	3	3	2
Menu	1	None	2	3	7.3	7.75	8.5	6.25	4	4.375	2	27.5	6	2	3	1	1	1	2
Nest	1	None	4	4	5.5	3.25	3.25	3.25	7.75	4.375	2	50		2	1	2	1	3	1
Control	1	None	1	5	7.3	10	10	10	1	10	1	27.5		6	3	3	3	3	2
Control	1	None	1	6	1	5.5	2.5	4.75	8.5	2.6875	1	27.5	2	1	2	1	2	2	3
Control	1	None	1	7	6.4	3.25	8.5	7.75	10	6.0625	2	27.5	9	6	2	3	2	2	3
Campus	1	None	3	8	8.2	10	9.25	10	7.75	7.75	2	21.5	4	3	2	2	2	2	4
Control	1	None	1	9	7.3	7.75	7.75	7.75	9.25	6.625	2	32.5	4	1	2	1	2	2	3
Campus	1	None	3	10	9.1	10	5.5	7.75	3.25	9.4375	1	27.5	4	3	1	3	1	2	4
Campus	1	None	3	11	9.1	10	10	10	10	8.875	2	50	4	4	2	2	1	2	4
Campus	1	None	3	12	7.3	7.75	5.5	7	4	8.875	2	21.5	4	3	2	1	1	1	3
Menu	1	None	2	13	7.3	10	7	6.25	10	6.625	1	27.5	7	5	1	2	2	3	3
Menu	1	None	2	14	7.3	10	9.25	10	10	8.3125	2	21.5	2	1	2	1	2	2	4
Campus	1	None	3	15	9.1	10	9.25	9.25	6.25	7.1875	2	27.5	4	4	3	1	1	2	4
Menu	1	None	2	16	4.6	5.5	6.25	3.25	7.75	4.9375	1	27.5	5	1	2	1	2	2	4
Control	1	None	1	17	5.5	3.25	10	8.5	1	4.9375	1	50	11	7	1	3	1	1	4
Menu	1	None	2	18	8.2	7.75	5.5	6.25	3.25	6.0625	1	27.5	4	1	1	1	1	2	3
Nest	1	None	4	19	5.5	7.75	6.25	7	7	6.625	1	27.5	5	1	1	3	1	1	4
Control	1	None	1	20	7.3	7.75	1.75	7	7	5.5	2	21.5	4	4	2	2	1	2	4
Nest	1	None	4	21	7.3	10	6.25	7	2.5	8.3125	2	21.5	10	1	1	2	1	2	2
Menu	1	None	2	22	8.2	7.75	8.5	9.25	10	9.4375	1	27.5	4	1	3	1	2	3	4
Campus	1	None	3	23	7.3	10	7	8.5	6.25	6.0625	2	21.5	6	4	3	1	2	2	4
Menu	1	None	2	24	8.2	7.75	9.25	10	4.75	7.1875	1	32.5	9	1	1	3	1	1	4
Nest	1	None	4	25	7.3	7.75	8.5	7.75	3.25	9.4375	2	27.5	4	2	2	1	1	2	4
Control	1	None	1	26	3.7	1	8.5	1	3.25	1	1	32.5	11	1	1	3	1	2	4
Control	1	None	1	27	5.5	3.25	7.75	9.25	7	3.25	2	27.5	9	1	3	3	1	2	3
Nest	1	None	4	28	9.1	10	8.5	10	5.5	6.0625	1	27.5	5	1	2	2	1	2	3
Control	1	None	1	29	7.3	5.5	4	4	6.25	5.5	1	27.5	5	6	1	3	2	2	3
Campus	1	None	3	30	9.1	10	7	10	1.75	8.875	2	27.5	4	1	2	1	1	2	2
Nest	1	None	4	31	4.6	3.25	7.75	5.5	4	5.5	2	27.5	8	2	3	3	3	3	2
Control	1	None	1	32	8.2	7.75	10	10	8.5	6.625	2	27.5	9	4	3	1	2	3	4
Control	1	None	1	33	7.3	3.25	3.25	4.75	1.75	4.375	1	32.5	4	6	2	1	1	2	4
Control	1	None	1	34	3.7	3.25	8.5	4	7.75	7.1875	1	27.5	4	3	1	2	1	2	4
Control	1	None	1	35	9.1	10	7.75	10	4	6.625	2	27.5	4	4	3	1	3	3	3
Campus	1	None	3	36	9.1	7.75	7.75	7.75	5.5	7.75	1	32.5	5	1	1	2	1	2	3
Control	1	None	1	37	3.7	1	9.25	2.5	4.75	6.0625	1	27.5	5	6	2	2	1	2	3
Campus	1	None	3	38	9.1	10	9.25	10	10	7.75	2	27.5	4	4	2	2	2	3	4
Nest	1	None	4	39	7.3	5.5	2.5	7.75	7.75	3.25	1	32.5	4	1	1	3	1	1	3
Campus	1	None	3	40	8.2	10	10	9.25	10	7.1875	2	27.5	4	4	2	2	2	3	4
Nest	1	None	4	41	7.3	7.75	7	6.25	7	8.3125	1	32.5	5	1	1	3	2	1	4
Campus	1	None	3	42	9.1	10	6.25	7	7	7.75	1	21.5	2	1	2	3	1	3	4
Campus	1	None	3	43	4.6	1	7.75	1	5.5	6.0625	1	32.5		1	2	1	2	3	4
Control	1	None	1	44	7.3	7.75	7.75	9.25	9.25	3.8125	2	50	4	6	3	2	2	2	3
Menu	1	None	2	45	8.2	10	10	10	10	7.75	1	27.5	2	5	2	1	2	2	4
Control	1	None	1	46	7.3	7.75	7.75	7.75	5.5	4.9375	1	27.5	9	3	2	2	2	1	4
Menu	1	None	2	47	3.7	3.25	5.5	6.25	7	6.0625	2	27.5	5	1	2	3	1	2	4
Menu	1	None	2	48	7.3	7.75	10	9.25	8.5	6.625	1	27.5	4	1	2	1	1	1	4
Campus	1	None	3	49	6.4	7.75	7	4.75	7.75	6.625	1	27.5	6	1	2	2	2	3	4
Campus	1	None	3	50	8.2	5.5	10	7.75	10	6.0625	1	32.5	4	1	2	1	1	2	3
Campus	1	None	3	51	7.3	3.25	9.25	10	7	6.625	1	32.5	4	4	3	2	2	3	4
Nest	1	None	4	52	3.7	1	5.5	1	1	6.625	1	27.5	11	1	1	3	1	1	4
Nest	1	None	4	53	6.4	10	10	5.5	10	6.0625	2	27.5	1	3	2	3	2	2	4
Nest	1	None	4	54	8.2	10	7.75	6.25	4.75	7.75	1	27.5	5	1	1	2	1	2	2
Campus	1	None	3	55	5.5	7.75	9.25	4	10	7.1875	2	27.5	4	5	3	2	1	2	4
Campus	1	None	3	56	5.5	3.25	10	3.25	10	6.625	1	32.5	2	1	2	2	2	2	4
Campus	1	None	3	57	7.3	7.75	9.25	4.75	10	7.1875	2	27.5	4	1	2	1	1	2	3
Nest	1	None	4	58	8.2	5.5	7	6.25	10	4.375	1	27.5		1	1	1	1	1	4
Campus	1	None	3	59	8.2	10	10	9.25	9.25	7.75	2	32.5	4	2	1	3	2	3	2
Control	1	None	1	60	9.1	10	10	7	7.75	7.1875	1	32.5	9	1	2	1	1	1	2
Nest	1	None	4	61	9.1	10	10	10	10	8.875	1	27.5	3	3	2	3	1	2	4
Menu	1	None	2	62	5.5	3.25	9.25	5.5	7.75	4.9375	1	32.5	4	1	2	1	2	2	4
Campus	1	None	3	63	9.1	10	4.75	10	7.75	7.1875	2	32.5	9	3	3	1	2	3	2
Control	1	None	1	64	6.4	10	7	8.5	8.5	5.5	2	32.5	3	1	2	1	2	2	4
Control	1	None	1	65	6.4	3.25	8.5	7	10	8.3125	1	32.5	4	6	2	1	1	3	4
Menu	1	None	2	66	8.2	7.75	7	9.25	4.75	8.3125	2	32.5	8	5	3	1	2	3	4
Campus	1	None	3	67	7.3	7.75	7.75	2.5	1.75	8.3125	1	27.5	10	2	2	2	2	2	4
Menu	1	None	2	68	7.3	7.75	10	7.75	7	9.4375	1	32.5	6	1	3	2	2	3	4
Campus	1	None	3	69	8.2	5.5	6.25	8.5	6.25	7.1875	2	27.5	1	1	3	2	1	2	2
Control	1	None	1	70	7.3	7.75	10	8.5	10	7.1875	2	32.5	11	5	3	1	1	2	4
Control	1	None	1	71	8.2	10	10	7.75	7	5.5	1	27.5	4	6	3	3	2	3	4
Control	1	None	1	72	8.2	7.75	7.75	10	7	5.5	2	27.5	3	1	2	2	1	2	3
Control	1	None	1	73	6.4	10	10	8.5	9.25	6.0625	2	27.5	5	1	3	1	1	2	4
Nest	1	None	4	74	5.5	3.25	7.75	5.5	8.5	6.0625	2	27.5	8	1	1	1	2	2	3
Campus	1	None	3	75	10	10	8.5	10	5.5	7.1875	1	27.5	4	1	2	2	2	3	4
Campus	1	None	3	76	6.4	10	8.5	4.75	5.5	5.5	2	27.5	8	1	2	1	1	3	3
Nest	1	None	4	77	10	10	9.25	9.25	10	9.4375	1	27.5	2	1	1	2	1	2	2
Nest	1	None	4	78	7.3	3.25	10	3.25	4	3.25	2	27.5	2	3	2	1	2	3	4
Nest	1	None	4	79	9.1	10	9.25	7.75	7.75	8.3125	2	27.5	2	1	2	2	1	2	3
Nest	1	None	4	80	2.8	3.25	7.75	4.75	7	2.6875	2	27.5	8	1	1	3	1	2	4
Menu	1	None	2	81	9.1	10	9.25	10	10	3.8125	1	27.5		1	2	3	2	2	4
Campus	1	None	3	82	9.1	7.75	7.75	7	4.75	8.3125	1	27.5	7	1	1	2	2	2	4
Nest	1	None	4	83	4.6	10	7.75	7	4	4.9375	2	27.5	5	1	2	3	2	2	3
Campus	1	None	3	84	9.1	10	10	10	7	8.875	2	32.5	4	1	3	1	1	1	4
Nest	1	None	4	85	5.5	3.25	5.5	5.5	6.25	4.9375	1	27.5	2	1	1	2	1	1	4
Campus	1	None	3	86	8.2	7.75	6.25	6.25	5.5	4.375	1	27.5	4	3	3	2	1	3	4
Menu	1	None	2	87	4.6	1	7.75	1	9.25	7.75	1	21.5	1	1	2	1	2	1	4
Campus	1	None	3	88	9.1	7.75	9.25	7.75	9.25	7.1875	2	32.5	11	1	3	3	2	2	4
Nest	1	None	4	89	10	10	5.5	9.25	3.25	8.875	2	27.5	4	1	2	3	2	1	4
Nest	1	None	4	90	6.4	5.5	10	7	8.5	3.8125	1	27.5	11	1	1	1	1	2	3
Control	1	None	1	91	8.2	10	7	10	4.75	7.1875	1	37.5	4	1	2	1	2	2	4
Nest	1	None	4	92	6.4	5.5	10	3.25	9.25	10	1	27.5	4	3	3	3	3	2	4
Control	1	None	1	93	8.2	10	8.5	10	10	6.0625	2	27.5	4	1	3	1	3	1	4
Campus	1	None	3	94	8.2	5.5	7.75	5.5	5.5	5.5	1	27.5	2	1	2	3	2	2	4
Campus	1	None	3	95	6.4	10	10	4	10	10	1	27.5	4	3	3	3	1	3	4
Control	1	None	1	96	4.6	1	6.25	6.25	3.25	4.375	1	27.5	3	1	3	3	2	2	3
Nest	1	None	4	97	1.9	1	9.25	2.5	3.25	3.8125	2	27.5	4	5	2	1	1	2	2
Nest	1	None	4	98	6.4	7.75	7.75	7	8.5	7.75	2	27.5	4	1	2	1	2	1	4
Nest	1	None	4	99	6.4	3.25	7.75	3.25	7.75	7.75	2	27.5	4	3	3	2	2	2	4
Menu	1	None	2	100	7.3	5.5	9.25	7	9.25	3.8125	1	27.5	4	1	2	3	1	2	4
Campus	1	None	3	101	9.1	10	10	9.25	10	7.75	1	27.5	4	1	3	1	1	3	4
Nest	1	None	4	102	6.4	7.75	10	7	10	7.75	2	27.5	4	5	2	1	2	3	2
Nest	1	None	4	103	7.3	5.5	10	8.5	7	5.5	1	27.5	5	1	2	3	2	2	3
Control	1	None	1	104	5.5	5.5	7	5.5	9.25	5.5	1	27.5		1	3	3	1	2	4
Control	1	None	1	105	5.5	5.5	6.25	7	4.75	7.1875	1	27.5	5	1	2	3	1	1	4
Control	1	None	1	106	6.4	5.5	7	10	3.25	6.0625	1	27.5	5	6	2	1	1	3	4
Campus	1	None	3	107	8.2	10	9.25	10	5.5	7.75	2	32.5	4	4	3	2	2	3	4
Nest	1	None	4	108	7.3	5.5	6.25	3.25	5.5	7.75	1	21.5	11	1	2	3	1	2	3
Campus	1	None	3	109	7.3	10	10	8.5	10	6.625	1	27.5	2	5	3	2	1	3	4
Campus	1	None	3	110	10	10	10	10	10	8.875	2	27.5	4	4	3	1	2	2	4
Nest	1	None	4	111	8.2	10	10	8.5	9.25	8.3125	1	27.5	4	3	3	1	2	2	4
Menu	1	None	2	112	7.3	10	10	9.25	10	8.3125	1	32.5	4	1	3	2	2	2	2
Control	1	None	1	113	7.3	7.75	8.5	8.5	6.25	4.9375	2	27.5	3	1	2	1	2	2	4
Campus	1	None	3	114	9.1	10	8.5	7.75	10	8.875	1	27.5	9	2	3	1	2	3	4
Nest	1	None	4	115	10	10	10	8.5	7	10	2	27.5	5	3	2	1	1	3	3
Campus	1	None	3	116	5.5	10	7.75	5.5	4	7.75	2	21.5	8	2	3	1	2	2	3
Nest	1	None	4	117	8.2	10	6.25	10	7	4.375	2	27.5	4	1	2	1	1	2	4
Campus	1	None	3	118	9.1	10	10	10	10	8.875	1	27.5	4	4	2	3	1	3	4
Campus	1	None	3	119	9.1	5.5	6.25	3.25	7.75	8.3125	2	32.5	8	1	1	3	1	2	2
Nest	1	None	4	120	2.8	1	5.5	1.75	6.25	5.5	1	27.5	4	3	2	1	2	3	4
Nest	1	None	4	121	8.2	7.75	7	6.25	9.25	7.1875	2	27.5	5	5	1	1	2	2	4
Control	1	None	1	122	7.3	7.75	6.25	5.5	4.75	7.75	1	27.5	2	1	1	2	1	2	3
Nest	1	None	4	123	8.2	10	8.5	10	7.75	9.4375	2	32.5	4	1	2	2	1	2	2
Menu	1	None	2	124	3.7	5.5	8.5	5.5	4	10	1	27.5	4	1	3	2	2	2	4
Menu	1	None	2	125	1	1	7.75	3.25	5.5	3.25	1	32.5	8	1	2	3	2	2	4
Menu	1	None	2	126	2.8	1	10	5.5	7	3.8125	1	27.5	9	1	1	1	1	2	4
Menu	1	None	2	127	1.9	1	9.25	1.75	3.25	2.125	1	32.5	4	1	1	2	1	2	4
Control	1	None	1	128	5.5	7.75	8.5	4.75	4	8.875	1	27.5	8	6	3	3	1	2	4
Control	1	None	1	129	9.1	10	8.5	7.75	10	7.1875	1	27.5	11	1	2	2	2	3	4
Menu	1	None	2	130	7.3	5.5	10	7.75	9.25	7.1875	1	27.5	5	1	2	1	2	3	4
Campus	1	None	3	131	8.2	10	1.75	10	1	8.875	2	27.5	8	4	1	3	1	1	4
Control	1	None	1	132	5.5	1	10	2.5	7.75	5.5	2	32.5	4	1	3	2	2	3	2
Control	1	None	1	133	4.6	3.25	7	7	2.5	3.25	1	27.5	11	1	3	1	1	2	2
Menu	1	None	2	134	7.3	7.75	4.75	10	9.25	4.375	1	27.5	9	1	2	1	3	3	3
Menu	1	None	2	135	5.5	3.25	7	8.5	7	5.5	1	27.5		5	2	2	1	2	4
Menu	1	None	2	136	4.6	7.75	4	6.25	1.75	7.1875	1	27.5	9	1	1	3	2	2	4
Control	1	None	1	137	6.4	7.75	5.5	6.25	5.5	6.625	1	27.5	9	1	3	2	1	3	4
Control	1	None	1	138	7.3	7.75	7.75	6.25	7	7.75	2	27.5	5	4	2	1	2	2	4
Campus	1	None	3	139	8.2	10	8.5	8.5	10	8.875	1	27.5	9	1	2	1	1	2	4
Campus	1	None	3	140	7.3	7.75	7.75	9.25	7.75	4.9375	2	32.5	4	1	3	1	2	2	2
Campus	1	None	3	141	6.4	7.75	6.25	7.75	4.75	6.0625	2	27.5	4	1	2	1	1	2	3
Control	1	None	1	142	2.8	1	4	2.5	6.25	2.6875	1	32.5	10	1	3	1	1	2	4
Campus	1	None	3	143	5.5	5.5	7	2.5	7.75	7.75	2	27.5	2	1	2	1	1	3	4
Nest	1	None	4	144	6.4	7.75	7	4.75	4.75	7.1875	1	27.5	4	5	1	3	2	3	1
Control	1	None	1	145	6.4	3.25	5.5	9.25	5.5	3.8125	2	21.5	4	1	2	3	1	3	3
Nest	1	None	4	146	6.4	7.75	10	10	10	4.375	1	32.5	8	5	3	3	2	3	4
Nest	1	None	4	147	8.2	10	7.75	9.25	5.5	8.875	1	21.5	4	3	1	2	1	2	4
Campus	1	None	3	148	8.2	10	10	10	10	7.75	1	32.5	1	1	3	1	3	3	3
Menu	1	None	2	149	4.6	5.5	7.75	8.5	4	4.9375	1	27.5	8	1	3	2	1	2	4
Control	1	None	1	150	7.3	7.75	4.75	8.5	6.25	6.625	2	27.5	4	1	3	2	3	2	3
Campus	1	None	3	151	8.2	7.75	10	6.25	7	10	2	27.5	4	3	3	1	3	3	2
Menu	1	None	2	157		7.75	7.75	7.75	3.25	6.0625	1	27.5	9	1	3	2	2	3	4
Nest	1	None	4	161	1.9	1	10	1	7.75	3.8125	2	27.5	2	1	2	3	1	2	1
Control	1	None	1	164		7.75	9.25	7	9.25	7.1875	2	32.5	3	1	3	3	2	3	3
Control	1	None	1	166	4.6	3.25	7	2.5	4.75	7.75	2	27.5	2	1	3	1	2	3	2
Nest	1	None	4	167		5.5	7	4.75	4	3.8125	2	27.5	4	5	1	3	1	2	4
Nest	1	None	4	169	8.2	7.75	7	9.25	3.25	8.3125	1	27.5	4	3	2	2	2	2	4
Nest	1	None	4	170	9.1	10	10	7.75	7	10	2	27.5	4	2	2	1	2	1	4
Nest	1	None	4	172	8.2	7.75	7.75	9.25	7	6.625	2	21.5	4	3	3	2	3	2	4
Control	2	Campus	3	1	6.4	5.5	5.5	5.5	5.5	1	2	21.5		2	1	1	1	1	2
Nest	2	Control	1	2	1.9	5.5	9.25	2.5	10	3.8125	1	50	4	6	3	2	2	2	3
Menu	2	Nest	4	3	1.9	1	10	3.25	10	6.0625	1	32.5	4	1	1	1	1	3	1
Nest	2	Control	1	4	6.4	3.25	7	1.75	5.5	5.5	1	37.5	4	1	2	1	2	2	4
Control	2	Campus	3	5	6.4	5.5	4.75	2.5	4	7.1875	1	27.5	4	2	2	2	2	3	4
Control	2	Campus	3	6	8.2	10	8.5	8.5	5.5	8.875	2	32.5	9	3	2	1	2	2	3
Menu	2	Nest	4	7	2.8	3.25	7.75	4	4.75	6.0625	1	21.5	4	3	1	2	2	2	4
Menu	2	Nest	4	8	7.3	5.5	10	5.5	10	8.3125	1	27.5	5	3	3	1	2	2	3
Nest	2	Control	1	9	6.4	10	4	5.5	1	10	1	32.5	9	1	2	1	1	2	4
Nest	2	Control	1	10	10	10	10	10	7	8.875	1	27.5	4	6	1	1	1	2	4
Nest	2	Control	1	11	8.2	10	2.5	8.5	1	8.3125	1	32.5	4	6	1	1	1	2	4
Nest	2	Control	1	12	9.1	10	10	7	7.75	9.4375	1	27.5	8	6	3	3	1	1	4
Control	2	Campus	3	13	6.4	10	10	7.75	10	6.625	1	27.5	4	3	3	3	1	3	4
Menu	2	Nest	4	14	8.2	5.5	9.25	7	5.5	4.375	2	27.5	1	3	2	3	2	1	4
Control	2	Campus	3	15	4.6	5.5	5.5	5.5	7	7.75	1	27.5	4	3	1	3	1	2	4
Nest	2	Control	1	16	7.3	7.75	7	3.25	3.25	5.5	1	27.5	5	6	2	3	1	2	4
Control	2	Campus	3	17	9.1	7.75	5.5	8.5	7	3.8125	2	32.5	9	3	3	1	2	3	4
Control	2	Campus	3	18	6.4	1	6.25	5.5	5.5	3.25	2	27.5	4	4	2	2	2	3	4
Nest	2	Control	1	19	9.1	10	7.75	8.5	5.5	6.625	1	27.5	5	6	1	1	1	3	4
Nest	2	Control	1	20	3.7	3.25	3.25	1.75	4	3.25	1	27.5	5	6	1	3	2	2	3
Nest	2	Control	1	21	5.5	3.25	7.75	6.25	8.5	6.0625	2	27.5	4	1	3	1	3	2	3
Control	2	Campus	3	22	6.4	7.75	8.5	5.5	7.75	6.0625	2	27.5	4	1	2	1	1	2	3
Control	2	Campus	3	23	7.3	7.75	5.5	8.5	7.75	2.125	1	27.5	4	3	2	2	2	2	4
Control	2	Campus	3	24	7.3	5.5	8.5	9.25	9.25	7.1875	1	27.5	9	2	3	1	2	3	4
Control	2	Campus	3	25	3.7	1	9.25	2.5	7.75	4.375	2	27.5	4	4	2	1	2	3	4
Nest	2	Control	1	26	3.7	1	9.25	3.25	8.5	4.9375	2	27.5	11	6	2	3	2	2	3
Nest	2	Control	1	27	8.2	10	5.5	8.5	7	6.625	2	21.5	2	1	1	2	1	2	4
Nest	2	Control	1	28	2.8	5.5	2.5	4.75	4.75	3.8125	2	21.5	4	4	2	2	1	2	4
Campus	2	Menu	2	29	6.4	10	9.25	10	9.25	7.75	1	27.5	9	1	1	1	1	1	4
Nest	2	Control	1	30	4.6	7.75	8.5	8.5	8.5	2.6875	2	32.5	4	6	3	2	3	1	3
Nest	2	Control	1	31	2.8	1	10	1.75	4	2.125	1	27.5	10	6	2	3	2	2	3
Campus	2	Menu	2	32	3.7	1	5.5	1	7.75	4.9375	2	21.5	2	1	2	3	1	2	4
Campus	2	Menu	2	33	4.6	3.25	7.75	1	4.75	3.8125	1	27.5	9	1	1	1	1	3	4
Nest	2	Control	1	34	6.4	5.5	10	3.25	10	6.0625	2	27.5	4	6	2	3	2	3	2
Menu	2	Nest	4	35	4.6	3.25	9.25	6.25	8.5	4.9375	1	27.5	11	7	2	2	2	3	4
Menu	2	Nest	4	36	2.8	1	7	4	4	1.5625	1	27.5	4	3	2	1	1	2	3
Nest	2	Control	1	37	10	10	9.25	9.25	7.75	9.4375	1	27.5	4	1	1	3	2	2	3
Control	2	Campus	3	38	3.7	1	9.25	1	4	2.6875	2	50	4	4	1	3	1	2	4
Control	2	Campus	3	39	5.5	3.25	7	4.75	3.25	3.25	2	27.5	4	4	2	3	1	2	4
Menu	2	Nest	4	40	6.4	5.5	4.75	7	8.5	6.625	1	37.5	6	1	1	3	1	2	3
Menu	2	Nest	4	41	4.6	1	4.75	5.5	2.5	3.25	1	27.5	4	3	2	3	2	2	4
Control	2	Campus	3	42	2.8	1	3.25	1.75	6.25	3.8125	2	27.5	4	1	2	1	2	2	2
Campus	2	Menu	2	43	7.3	7.75	8.5	7	7	7.75	1	27.5	6	1	1	3	1	3	4
Menu	2	Nest	4	44	6.4	3.25	7.75	6.25	7.75	5.5	2	21.5	4	3	3	2	2	2	1
Campus	2	Menu	2	45	7.3	5.5	8.5	4	7.75	10	1	27.5	4	1	3	2	2	3	4
Control	2	Campus	3	46	3.7	1	10	2.5	6.25	4.375	1	27.5	4	1	3	1	2	2	3
Campus	2	Menu	2	47	4.6	5.5	6.25	1.75	9.25	4.375	1	27.5	1	1	2	1	2	3	4
Nest	2	Control	1	48	4.6	5.5	10	6.25	7	2.6875	1	37.5	5	1	2	3	1	3	4
Menu	2	Nest	4	49	3.7	3.25	4	1.75	3.25	2.125	2	27.5	4	3	3	1	2	2	4
Nest	2	Control	1	50	7.3	7.75	7.75	7	6.25	8.3125	2	32.5	4	1	2	1	2	2	1
Control	2	Campus	3	51	6.4	7.75	9.25	5.5	9.25	6.0625	1	27.5	5	4	3	1	2	2	2
Campus	2	Menu	2	52	7.3	10	6.25	7	4	8.3125	2	27.5	5	1	2	3	1	2	4
Campus	2	Menu	2	53	7.3	7.75	7	4.75	4	6.625	1	27.5	4	1	1	1	1	2	2
Menu	2	Nest	4	54	9.1	10	7.75	7.75	9.25	6.0625	2	27.5	4	3	3	1	2	2	2
Menu	2	Nest	4	55	1.9	1	1	1.75	4	3.25	2	27.5	4	1	2	1	1	2	3
Nest	2	Control	1	56	2.8	1	8.5	7	7.75	6.625	1	27.5	5	1	2	2	1	3	4
Nest	2	Control	1	57	9.1	10	8.5	8.5	4.75	8.875	2	27.5	9	1	3	3	2	2	4
Menu	2	Nest	4	58	4.6	3.25	7.75	1	7	4.375	2	27.5	2	1	2	3	1	2	3
Menu	2	Nest	4	59	1	1	1	2.5	1	1	1	27.5	5	1	1	2	1	1	1
Campus	2	Menu	2	60	3.7	5.5	2.5	2.5	1.75	5.5	1	27.5	9	1	1	3	2	2	2
Menu	2	Nest	4	61	2.8	3.25	3.25	1.75	3.25	7.1875	2	27.5	2	3	2	1	1	3	4
Nest	2	Control	1	62	4.6	1	6.25	7.75	5.5	3.25	2	27.5	4	6	3	1	2	1	2
Control	2	Campus	3	63	1	1	1	1	1	3.25	2	27.5	8	4	1	3	1	1	4
Control	2	Campus	3	64	3.7	3.25	9.25	1	7.75	6.0625	2	32.5		1	3	2	2	3	2
Nest	2	Control	1	65	9.1	10	8.5	10	10	8.3125	1	32.5	4	6	2	2	1	2	4
Control	2	Campus	3	66	7.3	7.75	7.75	7.75	4	6.625	2	27.5	4	4	2	1	1	2	4
Control	2	Campus	3	67	7.3	7.75	7.75	7.75	8.5	6.625	1	27.5	6	1	2	2	2	3	4
Nest	2	Control	1	68	4.6	5.5	7.75	5.5	3.25	4.9375	2	27.5	4	4	3	1	3	3	3
Control	2	Campus	3	69	3.7	1	10	2.5	7.75	3.8125	2	27.5	8	1	2	1	1	3	2
Menu	2	Nest	4	70	7.3	3.25	10	5.5	10	4.9375	1	27.5	3	3	2	3	2	3	4
Campus	2	Menu	2	71	6.4	7.75	4	1	1	4.9375	1	27.5	9	1	2	3	2	2	4
Control	2	Campus	3	72	2.8	3.25	6.25	1.75	6.25	3.25	1	27.5	4	1	2	2	2	2	4
Campus	2	Menu	2	73	5.5	5.5	9.25	5.5	9.25	6.625	1	32.5	9	1	1	3	1	1	4
Campus	2	Menu	2	74	6.4	5.5	7.75	5.5	8.5	6.625	1	21.5	1	1	2	2	1	1	2
Nest	2	Control	1	75	7.3	5.5	10	7	10	6.625	1	27.5	3	6	2	3	2	2	4
Control	2	Campus	3	76	6.4	7.75	9.25	4	8.5	7.75	2	21.5	8	2	2	1	2	3	4
Menu	2	Nest	4	77	1.9	1	7.75	1	10	1.5625	2	27.5	8	1	1	1	2	2	2
Campus	2	Menu	2	78	4.6	5.5	9.25	7	6.25	4.9375	1	27.5	5	1	1	3	1	2	4
Menu	2	Nest	4	79	6.4	5.5	6.25	6.25	7.75	7.1875	2	27.5	4	2	2	1	1	2	3
Menu	2	Nest	4	80	1	1	10	4	10	1	2	27.5	5	3	2	2	1	3	3
Nest	2	Control	1	81	2.8	5.5	4	2.5	2.5	7.1875	1	27.5	5	6	2	3	1	1	4
Nest	2	Control	1	82	1	1	1	1	1	1	1	32.5	5	1	1	3	1	2	4
Campus	2	Menu	2	83	4.6	7.75	9.25	4	8.5	4.9375	1	27.5	4	1	2	2	1	2	4
Menu	2	Nest	4	84	1.9	1	7	1	8.5	2.6875	1	27.5	11	1	1	2	1	2	2
Nest	2	Control	1	85	8.2	10	10	10	9.25	6.625	2	27.5	5	4	2	1	2	2	4
Nest	2	Control	1	86	8.2	7.75	7.75	7.75	7.75	7.75	1	27.5	5	6	2	2	1	2	4
Control	2	Campus	3	87	6.4	7.75	9.25	3.25	10	7.75	1	27.5	2	5	2	2	1	2	4
Menu	2	Nest	4	88	1.9	1	2.5	2.5	2.5	3.25	2	32.5	4	1	2	2	1	2	1
Menu	2	Nest	4	89	2.8	3.25	7.75	4	4.75	4.375	2	27.5	5	5	2	1	1	2	4
Menu	2	Nest	4	90	1	3.25	5.5	1	8.5	4.9375	1	21.5	11	1	2	3	1	2	4
Menu	2	Nest	4	91	1.9	1	5.5	1	5.5	1	2	27.5	4	5	2	1	2	2	1
Nest	2	Control	1	92	3.7	10	10	10	8.5	6.0625	2	27.5	9	4	3	1	2	1	4
Control	2	Campus	3	93	10	10	10	10	8.5	7.75	2	32.5	4	1	3	1	1	3	3
Menu	2	Nest	4	94	3.7	1	5.5	3.25	4	6.0625	1	27.5	5	3	2	1	2	2	4
Menu	2	Nest	4	95	6.4	3.25	8.5	3.25	4	8.875	1	27.5	11	1	1	3	1	1	4
Nest	2	Control	1	96	8.2	10	8.5	7	10	8.3125	1	27.5	6	5	2	1	2	2	4
Nest	2	Control	1	97	8.2	10	10	10	8.5	7.75	2	32.5	11	5	2	1	1	2	4
Control	2	Campus	3	98	7.3	7.75	7	9.25	7	7.1875	1	27.5	4	7	2	3	2	2	3
Menu	2	Nest	4	99	1	1	1	1	1	1	1	27.5	5	1	1	2	1	1	1
Control	2	Campus	3	100	4.6	3.25	10	3.25	4	2.125	1	32.5	4	4	2	2	2	2	4
Control	2	Campus	3	101	8.2	7.75	10	7	10	7.75	1	32.5	2	1	2	2	2	2	4
Menu	2	Nest	4	102	7.3	5.5	9.25	6.25	5.5	6.0625	2	27.5	2	3	3	1	1	3	3
Menu	2	Nest	4	103	4.6	5.5	7.75	7.75	5.5	5.5	2	27.5	4	2	2	1	2	2	1
Nest	2	Control	1	104	4.6	3.25	7.75	7	4	4.375	1	27.5	3	1	2	3	2	2	3
Campus	2	Menu	2	105	8.2	10	4.75	9.25	2.5	9.4375	1	32.5	4	1	1	3	1	1	4
Campus	2	Menu	2	106	7.3	7.75	9.25	5.5	9.25	8.875	2	27.5	9	1	2	3	1	2	4
Nest	2	Control	1	107	5.5	3.25	7.75	7	7.75	4.375	2	27.5	3	1	2	2	1	2	3
Menu	2	Nest	4	108	1	1	5.5	1	5.5	3.25	1	27.5	4	1	3	3	2	3	4
Control	2	Campus	3	109	7.3	5.5	10	7	10	6.625	1	32.5	4	5	2	1	1	1	4
Nest	2	Control	1	110	8.2	3.25	7.75	3.25	10	5.5	2	32.5	3	1	2	1	2	2	4
Control	2	Campus	3	111	7.3	5.5	10	7.75	8.5	5.5	2	27.5	4	4	3	1	2	3	4
Campus	2	Menu	2	112	7.3	5.5	6.25	5.5	7	4.9375	2	27.5	4	1	1	3	1	1	4
Menu	2	Nest	4	113	3.7	3.25	7	4	4.75	6.625	2	27.5	8	1	1	2	1	1	4
Menu	2	Nest	4	114	5.5	1	10	3.25	6.25	7.75	2	27.5	4	3	3	1	2	1	2
Control	2	Campus	3	115	7.3	5.5	4.75	4.75	4	4.9375	2	32.5	8	2	2	3	1	1	4
Menu	2	Nest	4	116	4.6	3.25	5.5	3.25	5.5	3.8125	1	27.5	2	1	1	2	1	1	2
Menu	2	Nest	4	117	4.6	1	7	4	7.75	4.375	2	27.5	5	5	1	1	1	2	3
Menu	2	Nest	4	118	1.9	1	8.5	1	10	4.375	1	32.5	8	5	3	3	2	3	4
Menu	2	Nest	4	119	3.7	1	5.5	2.5	3.25	1	1	32.5	5	1	1	3	1	1	4
Nest	2	Control	1	120	8.2	10	6.25	10	2.5	6.0625	1	32.5	10	1	3	1	1	2	3
Campus	2	Menu	2	121	7.3	7.75	5.5	3.25	3.25	7.1875	1	27.5		1	2	2	2	2	4
Control	2	Campus	3	122	6.4	5.5	7.75	5.5	5.5	5.5	2	32.5	4	2	1	3	2	2	2
Menu	2	Nest	4	123	1.9	1	5.5	2.5	3.25	3.8125	2	27.5	5	3	2	3	1	2	4
Control	2	Campus	3	124	3.7	5.5	5.5	5.5	5.5	5.5	2	27.5	4	5	3	2	2	3	2
Control	2	Campus	3	125	5.5	3.25	8.5	4.75	5.5	3.25	1	32.5	1	1	3	1	3	3	3
Nest	2	Control	1	126	9.1	10	7	10	4.75	10	2	27.5	10	1	2	1	1	1	4
Nest	2	Control	1	128	8.2	1	7	7.75	4.75	7.75	2	27.5	8	1	1	1	2	2	4
Nest	2	Control	1	130	8.2	7.75	10	7.75	8.5	6.0625	2	32.5	5	1	3	1	2	2	2
Menu	2	Nest	4	131		3.25	5.5	4	4	3.25	2	27.5	8	2	3	3	3	3	4
Nest	2	Control	1	132	8.2	10	8.5	7.75	9.25	9.4375	1	27.5	5	1	1	3	1	2	4
Nest	2	Control	1	133	8.2	5.5	6.25	8.5	4	5.5	2	27.5	3	1	2	1	2	2	4
Nest	2	Control	1	134	7.3	7.75	7.75	7.75	4	6.0625	1	27.5	9	6	2	2	2	2	4
Campus	2	Menu	2	137	7.3	10	10	8.5	10	10	1	32.5	5	1	3	2	2	2	4
Control	3	Menu	4	1	1.9	5.5	10	5.5	1	10	2	50	11	7	2	2	2	2	4
Menu	3	Control	3	2	6.4	3.25	4.75	3.25	1.75	6.625	2	32.5	4	1	2	1	1	2	2
Nest	3	Campus	2	3	8.2	7.75	7	7.75	5.5	4.375	1	50	5	1	2	2	1	2	4
Menu	3	Control	3	4	1.9	1	5.5	1	4	2.6875	2	32.5	4	5	3	2	2	2	4
Menu	3	Control	3	5	7.3	1	5.5	4.75	5.5	4.375	2	32.5	3	1	2	2	2	1	1
Campus	3	Nest	1	6	9.1	10	9.25	9.25	6.25	6.625	2	27.5	4	6	2	3	2	2	4
Nest	3	Campus	2	7	6.4	5.5	7	7	5.5	6.0625	2	37.5	8	5	3	1	2	3	4
Control	3	Menu	4	8	5.5	10	7.75	5.5	8.5	2.6875	1	32.5	2	1	1	1	1	2	4
Control	3	Menu	4	9	7.3	7.75	8.5	7	8.5	6.0625	2	32.5	4	5	2	1	2	2	4
Control	3	Menu	4	10	5.5	5.5	5.5	5.5	4	3.8125	2	27.5	4	2	2	2	2	2	4
Control	3	Menu	4	11	9.1	10	7.75	10	9.25	4.9375	2	32.5	1	3	2	3	2	1	4
Campus	3	Nest	1	12	1.9	1	5.5	1	3.25	4.375	2	27.5	4	1	3	3	2	2	2
Nest	3	Campus	2	13	7.3	7.75	10	6.25	8.5	4.375	1	27.5	4	1	2	2	1	1	4
Campus	3	Nest	1	14	7.3	7.75	10	7	10	5.5	1	50	4	6	3	2	2	2	3
Campus	3	Nest	1	15	9.1	7.75	6.25	7.75	5.5	9.4375	1	37.5	9	1	2	1	1	1	3
Campus	3	Nest	1	16	6.4	7.75	4.75	7	1	7.1875	1	37.5	4	6	1	1	1	1	4
Campus	3	Nest	1	17	5.5	10	10	10	10	6.0625	2	32.5	4	1	3	1	3	2	4
Menu	3	Control	3	18	7.3	10	10	10	10	9.4375	2	50	4	4	1	3	1	1	4
Menu	3	Control	3	19	5.5	5.5	8.5	5.5	6.25	6.625	2	37.5	9	3	3	1	1	3	4
Menu	3	Control	3	20	4.6	3.25	5.5	7	5.5	7.75	2	37.5	9	3	2	1	2	2	2
Control	3	Menu	4	21	5.5	7.75	7.75	7.75	4.75	2.125	2	32.5	8	1	2	1	1	2	4
Menu	3	Control	3	22	2.8	1	1	1	1	1.5625	2	27.5	8	4	1	3	1	1	4
Menu	3	Control	3	23	1.9	1	4.75	1.75	4	4.375	1	32.5	4	3	1	3	1	2	4
Control	3	Menu	4	24	1	1	1	4	1	1	1	32.5	5	1	1	2	1	1	4
Menu	3	Control	3	25	4.6	5.5	7.75	7	7	6.0625	1	32.5	4	3	3	3	2	3	4
Menu	3	Control	3	26	3.7	7.75	8.5	7.75	9.25	7.75	1	37.5	1	1	3	1	3	3	3
Control	3	Menu	4	27	6.4	7.75	4.75	7.75	2.5	4.375	1	21.5	4	3	2	2	2	2	4
Campus	3	Nest	1	28	6.4	3.25	5.5	4.75	4.75	5.5	1	32.5	2	1	1	3	1	2	4
Campus	3	Nest	1	29	2.8	1	5.5	6.25	1.75	2.125	1	37.5	10	1	3	1	2	2	4
Nest	3	Campus	2	30	3.7	1	7.75	1	4.75	2.125	2	27.5	5	1	2	3	1	2	4
Campus	3	Nest	1	31	10	10	6.25	10	3.25	7.75	1	32.5	5	6	1	3	1	2	4
Campus	3	Nest	1	32	10	10	10	10	10	9.4375	1	21.5	2	6	2	2	2	3	4
Control	3	Menu	4	33	6.4	3.25	3.25	4.75	3.25	4.375	1	37.5	4	1	1	3	1	2	3
Control	3	Menu	4	34	7.3	5.5	10	6.25	3.25	2.125	2	32.5	4	3	1	1	1	1	3
Control	3	Menu	4	35	4.6	1	5.5	4.75	10	2.6875	1	32.5	2	5	1	3	1	3	4
Nest	3	Campus	2	36	8.2	7.75	8.5	6.25	8.5	8.3125	2	27.5	9	5	2	3	1	2	4
Campus	3	Nest	1	37	7.3	5.5	7	8.5	8.5	6.0625	1	50	4	1	2	1	1	2	4
Campus	3	Nest	1	38	9.1	7.75	7	7.75	6.25	6.0625	2	27.5	3	1	2	2	1	2	4
Menu	3	Control	3	39	5.5	3.25	10	4	10	4.375	1	37.5	4	1	2	1	1	1	4
Menu	3	Control	3	40	8.2	10	7.75	10	6.25	6.0625	2	32.5	4	4	3	1	1	2	4
Campus	3	Nest	1	41	6.4	3.25	9.25	9.25	4.75	3.25	2	27.5	9	1	3	3	1	2	3
Menu	3	Control	3	42	5.5	10	10	10	8.5	10	2	50	4	1	3	1	2	3	3
Campus	3	Nest	1	43	5.5	10	7.75	3.25	4	2.6875	2	27.5	4	4	3	1	3	3	1
Campus	3	Nest	1	44	9.1	7.75	7	7.75	5.5	6.625	1	27.5	5	6	1	3	2	2	3
Campus	3	Nest	1	45	6.4	5.5	7.75	4	7	3.25	1	27.5	4	6	2	3	2	3	3
Nest	3	Campus	2	46	7.3	5.5	9.25	6.25	9.25	8.875	1	21.5	1	1	3	2	1	1	4
Menu	3	Control	3	47	1.9	1	3.25	1	3.25	1	1	27.5	4	2	2	2	2	3	4
Menu	3	Control	3	48	7.3	5.5	7.75	9.25	7.75	5.5	2	27.5	1	1	3	2	2	3	3
Menu	3	Control	3	49	6.4	7.75	10	8.5	10	7.75	2	32.5	4	4	2	2	2	3	4
Campus	3	Nest	1	50	9.1	7.75	8.5	10	6.25	4.9375	1	27.5	5	6	1	1	1	3	4
Campus	3	Nest	1	51	8.2	10	4	10	5.5	7.1875	1	27.5	5	6	2	3	1	2	3
Menu	3	Control	3	52	3.7	3.25	4.75	3.25	9.25	4.375	1	27.5	9	2	3	1	2	3	1
Campus	3	Nest	1	53	6.4	5.5	2.5	9.25	4	2.125	2	21.5	4	4	2	3	1	1	4
Menu	3	Control	3	54	8.2	10	8.5	10	3.25	6.625	2	32.5	4	4	2	3	2	3	4
Menu	3	Control	3	55	10	10	10	10	1	10	1	37.5	11	1	1	3	1	2	4
Menu	3	Control	3	56	1.9	1	4	4	4.75	3.25	1	50	5	1	1	2	1	2	3
Control	3	Menu	4	57	8.2	10	7.75	9.25	4	5.5	1	27.5	4	3	3	1	2	2	4
Control	3	Menu	4	58	8.2	10	9.25	10	10	5.5	2	32.5	4	3	3	1	2	3	4
Menu	3	Control	3	59	8.2	10	10	10	10	6.625	2	27.5	4	4	2	2	2	3	4
Campus	3	Nest	1	60	7.3	10	7.75	7.75	7.75	6.0625	1	27.5	5	6	2	2	1	2	4
Campus	3	Nest	1	61	2.8	3.25	10	1	9.25	6.0625	2	32.5	9	4	3	1	2	2	3
Menu	3	Control	3	62	5.5	3.25	8.5	3.25	3.25	2.6875	2	27.5	8	1	1	1	1	3	2
Control	3	Menu	4	63	3.7	1	5.5	3.25	4.75	2.6875	2	27.5	4	3	3	2	2	2	4
Menu	3	Control	3	64	1.9	1	4.75	1	4.75	1.5625	2	37.5	8	1	2	3	1	2	3
Campus	3	Nest	1	65	7.3	5.5	2.5	5.5	1.75	5.5	1	27.5	4	6	1	3	1	1	4
Campus	3	Nest	1	66	5.5	10	10	9.25	10	6.0625	2	37.5	11	5	2	1	1	1	4
Control	3	Menu	4	67	4.6	5.5	4.75	5.5	4.75	5.5	1	21.5	11	1	2	2	1	2	4
Control	3	Menu	4	68	8.2	10	9.25	8.5	9.25	7.75	1	27.5	3	3	2	3	1	2	4
Campus	3	Nest	1	69	10	10	10	9.25	9.25	10	1	27.5	4	1	1	3	2	2	4
Campus	3	Nest	1	70	3.7	3.25	5.5	5.5	2.5	4.375	1	32.5	3	1	3	3	2	3	2
Nest	3	Campus	2	71	5.5	5.5	7.75	3.25	7.75	7.75	2	27.5	2	1	2	1	2	2	4
Campus	3	Nest	1	72	10	7.75	9.25	8.5	2.5	7.75	2	27.5	8	1	1	1	2	2	4
Menu	3	Control	3	73	3.7	3.25	7	2.5	5.5	3.25	1	27.5	7	1	1	2	2	2	3
Campus	3	Nest	1	74	8.2	7.75	8.5	7	7	6.0625	2	50	4	1	3	2	2	2	3
Campus	3	Nest	1	75	7.3	7.75	9.25	7.75	8.5	7.75	2	50	3	1	2	1	2	2	4
Control	3	Menu	4	76	6.4	3.25	6.25	4.75	4	2.6875	1	32.5	4	3	2	1	1	2	4
Control	3	Menu	4	77	9.1	10	10	9.25	4	7.75	1	21.5	4	3	1	2	2	2	4
Control	3	Menu	4	78	7.3	7.75	7	5.5	3.25	5.5	2	21.5	4	1	1	3	1	1	3
Nest	3	Campus	2	79	6.4	10	9.25	7	8.5	6.0625	2	32.5	2	1	1	3	1	3	4
Menu	3	Control	3	80	1	7.75	7.75	7	10	5.5	1	50	2	1	2	2	2	2	4
Campus	3	Nest	1	81	6.4	3.25	9.25	4	10	4.9375	2	27.5	10	1	3	1	1	2	4
Campus	3	Nest	1	82	8.2	7.75	7.75	7	7.75	4.9375	1	32.5		1	2	2	1	2	4
Menu	3	Control	3	83	2.8	1	2.5	2.5	3.25	2.125	1	37.5	5	1	2	2	2	2	4
Menu	3	Control	3	84	6.4	5.5	10	5.5	7.75	7.75	2	27.5	8	4	3	1	2	2	4
Control	3	Menu	4	85	7.3	5.5	1.75	5.5	1.75	2.6875	2	37.5	4	1	2	2	1	2	4
Campus	3	Nest	1	86	6.4	1	3.25	7	7	2.125	2	21.5	2	1	1	3	1	1	4
Menu	3	Control	3	87	6.4	5.5	8.5	5.5	7	5.5	1	27.5	4	3	3	2	1	3	4
Campus	3	Nest	1	88	6.4	5.5	10	8.5	10	6.0625	1	37.5	4	6	2	1	1	2	4
Nest	3	Campus	2	89	8.2	10	7.75	7	7	8.875	1	27.5	9	1	1	1	1	2	3
Control	3	Menu	4	90	6.4	7.75	3.25	5.5	3.25	5.5	2	27.5	8	2	3	3	3	3	3
Nest	3	Campus	2	91	8.2	10	7	8.5	3.25	6.625	1	32.5	4	1	1	1	1	2	4
Menu	3	Control	3	92	8.2	10	4.75	9.25	7	6.0625	2	27.5	4	4	3	2	2	2	4
Control	3	Menu	4	93	7.3	7.75	7	7.75	5.5	4.9375	2	32.5	11	5	1	1	1	2	4
Menu	3	Control	3	94	8.2	10	9.25	7.75	6.25	5.5	1	50	4	4	3	2	2	3	1
Nest	3	Campus	2	95	9.1	10	10	9.25	10	10	1	37.5	5	1	3	2	1	2	4
Control	3	Menu	4	96	7.3	3.25	7.75	7	5.5	3.8125	1	27.5	5	1	1	2	1	1	4
Nest	3	Campus	2	97	9.1	10	10	10	8.5	10	1	37.5	9	1	1	3	1	2	4
Nest	3	Campus	2	98	9.1	7.75	7.75	7.75	5.5	7.75	1	27.5		1	2	2	2	2	4
Campus	3	Nest	1	99	9.1	7.75	7	9.25	6.25	8.3125	2	32.5	4	6	3	1	1	1	2
Control	3	Menu	4	100	6.4	7.75	7	7	9.25	4.375	2	27.5	4	3	2	1	1	2	4
Control	3	Menu	4	101	5.5	5.5	7.75	4.75	6.25	6.625	2	27.5	4	2	2	1	1	1	4
Control	3	Menu	4	102	6.4	7.75	7.75	7.75	5.5	4.9375	2	32.5	8	1	1	2	1	2	2
Menu	3	Control	3	103	8.2	7.75	9.25	10	6.25	7.75	2	37.5	4	4	3	1	2	3	4
Menu	3	Control	3	104	4.6	7.75	7	5.5	9.25	4.9375	1	32.5	9	1	1	1	2	2	2
Nest	3	Campus	2	105	5.5	7.75	8.5	9.25	6.25	2.6875	1	32.5	5	1	1	1	1	2	4
Menu	3	Control	3	106	4.6	3.25	7.75	4.75	9.25	3.8125	1	32.5		1	1	1	1	2	2
Menu	3	Control	3	107	7.3	5.5	5.5	4	4	3.8125	2	32.5	4	1	2	1	1	2	4
Control	3	Menu	4	108	4.6	3.25	4.75	3.25	7	4.375	2	27.5	4	1	2	1	1	2	3
Nest	3	Campus	2	109	1.9	5.5	7	1	6.25	6.0625	2	32.5	4	1	1	3	1	1	4
Control	3	Menu	4	110	7.3	7.75	5.5	7.75	6.25	7.1875	1	32.5	2	1	1	1	1	1	4
Nest	3	Campus	2	111	9.1	10	10	10	10	10	1	27.5	2	1	3	1	1	3	4
Control	3	Menu	4	112	8.2	7.75	7	7.75	4	4.375	2	32.5	2	3	2	1	2	3	4
Menu	3	Control	3	113	1	1	5.5	1	5.5	1	2	37.5	11	1	3	2	2	3	4
Control	3	Menu	4	114	4.6	7.75	10	5.5	10	3.25	2	32.5	5	3	2	1	1	3	4
Menu	3	Control	3	115	6.4	3.25	8.5	5.5	4.75	3.8125	2	37.5	4	1	3	2	2	2	2
Campus	3	Nest	1	116	7.3	7.75	10	10	9.25	7.1875	2	27.5	4	6	2	3	2	2	4
Campus	3	Nest	1	117	6.4	7.75	9.25	7.75	8.5	5.5	2	32.5	5	4	2	1	2	3	4
Campus	3	Nest	1	118	8.2	10	10	10	10	8.875	1	27.5	3	6	2	3	1	2	4
Nest	3	Campus	2	119	4.6	5.5	3.25	5.5	7.75	4.9375	1	32.5	2	5	3	2	2	2	4
Control	3	Menu	4	120	9.1	10	5.5	10	4	8.875	2	32.5	5	1	1	3	2	2	3
Control	3	Menu	4	121	2.8	1	8.5	1	3.25	1	1	32.5	11	1	2	2	1	2	3
Menu	3	Control	3	122	1.9	1	1	1.75	2.5	2.125	1	37.5	4	1	1	3	1	1	4
Campus	3	Nest	1	123	5.5	3.25	10	5.5	10	3.8125	2	37.5	4	1	3	1	2	3	2
Menu	3	Control	3	124	6.4	7.75	10	7.75	8.5	6.625	1	32.5	4	1	3	1	2	3	4
Nest	3	Campus	2	125	10	10	10	10	9.25	10	1	27.5	9	1	1	2	1	1	4
Control	3	Menu	4	126	8.2	7.75	7	4.75	8.5	7.75	1	27.5	10	5	1	3	2	3	4
Campus	3	Nest	1	127	8.2	10	8.5	7	10	7.1875	1	32.5	11	1	2	2	1	3	4
Campus	3	Nest	1	130	8.2	10	9.25	7.75	6.25	8.3125	2	32.5	2	1	3	2	2	2	4
Nest	3	Campus	2	133	9.1	3.25	9.25	7	6.25	5.5	1	32.5	5	1	2	3	1	3	4
Control	3	Menu	4	135	9.1	10	9.25	10	10	7.1875	1	32.5	4	3	3	3	1	2	4
Campus	3	Nest	1	139	9.1	10	7.75	8.5	5.5	7.75	2	27.5	5	6	2	3	1	2	4
Control	3	Menu	4	143	6.4	7.75	9.25	2.5	9.25	7.1875	1	37.5	5	1	1	3	1	2	4
Control	3	Menu	4	144	7.3	7.75	8.5	5.5	6.25	7.75	1	27.5	9	1	2	3	3	2	4
Campus	3	Nest	1	145	5.5	3.25	7.75	2.5	4.75	6.625	2	21.5	4	1	3	3	1	2	2
Control	3	Menu	4	146	1.9	1	5.5	1.75	5.5	4.9375	1	32.5	5	3	2	2	1	2	4
Nest	3	Campus	2	147	10	10	10	10	10	10	1	32.5	4	1	2	1	2	3	4
Menu	3	Control	3	148	4.6	3.25	7	5.5	8.5	4.9375	1	37.5	4	1	1	1	1	1	2
Campus	3	Nest	1	149		3.25	10	7	8.5	3.8125	1	27.5	2	1	1	2	1	2	3
Campus	3	Nest	1	150	10	10	10	8.5	9.25	9.4375	1	27.5	8	6	3	3	1	1	4
Nest	3	Campus	2	151	10	10	10	10	9.25	7.75	1	27.5	2	1	2	2	1	2	3
Nest	4	Menu	3	1	7.3	7.75	8.5	9.25	5.5	3.8125	2	32.5	4	4	3	1	2	2	4
Nest	4	Menu	3	2	10	10	9.25	10	7.75	7.1875	1	27.5	11	1	2	2	1	2	3
Menu	4	Campus	1	3	5.5	5.5	9.25	2.5	9.25	6.0625	1	50	4	6	3	2	2	3	3
Menu	4	Campus	1	4	1.9	1	10	4	7	4.375	1	27.5	5	6	2	2	2	2	4
Control	4	Nest	2	5	5.5	3.25	6.25	3.25	4.75	4.9375	2	37.5	8	1	3	1	2	3	4
Control	4	Nest	2	6	4.6	1	9.25	3.25	8.5	2.125	1	32.5	4	1	2	2	1	2	3
Nest	4	Menu	3	7	10	10	10	10	10	10	1	27.5	2	5	3	2	1	3	3
Menu	4	Campus	1	8	2.8	1	7	1.75	7.75	4.375	1	50	4	1	2	1	2	2	4
Menu	4	Campus	1	9	2.8	10	10	10	8.5	7.75	1	50		1	1	3	1	3	4
Nest	4	Menu	3	10	8.2	10	7.75	10	6.25	7.75	1	27.5	4	4	2	2	2	3	4
Menu	4	Campus	1	11	5.5	7.75	10	6.25	7.75	2.6875	1	27.5	5	6	1	1	1	3	4
Campus	4	Control	4	12	9.1	10	10	10	10	8.3125	1	27.5	3	3	2	3	1	2	2
Menu	4	Campus	1	13	2.8	3.25	2.5	4	1	4.375	1	37.5	4	6	1	1	1	2	4
Campus	4	Control	4	14	8.2	7.75	9.25	10	8.5	6.0625	1	27.5	4	3	3	1	2	1	4
Nest	4	Menu	3	15	8.2	10	7.75	5.5	6.25	2.125	1	32.5	4	3	2	2	2	3	2
Campus	4	Control	4	16	10	10	7.75	10	7.75	8.875	2	32.5	4	3	3	1	2	2	4
Campus	4	Control	4	17	9.1	10	4	10	1.75	7.1875	1	32.5	4	3	2	2	2	2	4
Control	4	Nest	2	18	7.3	5.5	9.25	7.75	9.25	4.375	1	32.5	5	1	2	2	1	2	4
Nest	4	Menu	3	19	8.2	5.5	3.25	5.5	3.25	7.75	1	27.5	4	1	2	2	2	2	4
Menu	4	Campus	1	20	1	1	4.75	1	5.5	4.375	1	32.5	2	1	2	2	1	2	4
Menu	4	Campus	1	21	7.3	7.75	2.5	8.5	2.5	3.8125	1	37.5	10	1	3	1	1	2	4
Menu	4	Campus	1	22	2.8	1	8.5	4	10	4.375	1	37.5	4	6	2	1	2	2	3
Nest	4	Menu	3	23	7.3	1	8.5	7.75	3.25	2.125	2	32.5	4	4	2	2	2	3	4
Menu	4	Campus	1	24	6.4	7.75	9.25	8.5	8.5	7.75	2	27.5	9	6	3	1	3	3	4
Nest	4	Menu	3	25	6.4	7.75	7.75	4.75	6.25	6.0625	1	32.5	5	1	1	1	2	2	4
Menu	4	Campus	1	26	2.8	1	2.5	4.75	3.25	2.125	1	32.5	3	4	3	3	3	2	4
Menu	4	Campus	1	27	9.1	10	10	10	7.75	10	2	32.5	9	4	3	1	2	2	4
Nest	4	Menu	3	28	7.3	7.75	7.75	6.25	3.25	8.3125	2	32.5	4	1	2	1	1	2	2
Control	4	Nest	2	29	8.2	7.75	4.75	7	4.75	4.375	1	32.5	4	1	1	1	1	2	4
Campus	4	Control	4	30	4.6	1	4	3.25	3.25	4.9375	1	32.5	11	1	2	2	1	1	3
Control	4	Nest	2	31	6.4	5.5	7.75	4	7	7.1875	1	21.5	1	1	2	1	1	1	4
Menu	4	Campus	1	32	8.2	10	9.25	10	9.25	7.75	2	32.5	4	1	3	1	3	2	4
Nest	4	Menu	3	33	6.4	7.75	5.5	7	7	5.5	2	32.5	3	1	2	2	2	2	1
Menu	4	Campus	1	34	6.4	3.25	10	9.25	9.25	6.0625	2	27.5	9	6	2	3	2	2	4
Control	4	Nest	2	35	6.4	7.75	10	7	9.25	7.1875	1	32.5	5	5	2	1	2	2	4
Nest	4	Menu	3	36	10	10	9.25	10	7	9.4375	2	37.5	8	1	1	3	1	2	4
Menu	4	Campus	1	37	1.9	1	7.75	1	7.75	6.625	2	27.5	10	1	3	1	1	1	2
Campus	4	Control	4	38	7.3	5.5	7	6.25	4	7.1875	2	32.5	8	1	1	1	1	2	3
Campus	4	Control	4	39	9.1	10	10	10	10	9.4375	2	32.5	4	5	2	1	1	2	4
Control	4	Nest	2	40	7.3	7.75	8.5	4.75	9.25	7.75	1	32.5	7	5	2	3	1	3	4
Control	4	Nest	2	41	6.4	10	9.25	10	9.25	9.4375	1	37.5	9	1	2	3	1	1	3
Nest	4	Menu	3	42	7.3	7.75	8.5	5.5	5.5	6.0625	2	37.5	4	1	3	2	2	2	2
Nest	4	Menu	3	43	8.2	10	7.75	10	7	7.75	2	27.5	4	4	1	1	1	2	4
Campus	4	Control	4	44	8.2	7.75	7.75	6.25	7	2.6875	2	32.5	8	1	2	1	1	2	4
Campus	4	Control	4	45	7.3	5.5	1	8.5	1	6.0625	2	37.5	4	1	2	2	1	2	2
Control	4	Nest	2	46	9.1	10	9.25	10	6.25	7.75	1	27.5	4	1	3	2	2	2	4
Nest	4	Menu	3	47	6.4	5.5	7.75	7	4	6.625	2	27.5	6	4	3	1	2	2	4
Campus	4	Control	4	48	9.1	10	10	7	9.25	6.625	2	37.5	4	1	3	1	2	3	3
Nest	4	Menu	3	49	8.2	10	9.25	10	5.5	6.0625	2	32.5	4	4	2	3	1	3	4
Campus	4	Control	4	50	8.2	7.75	6.25	7.75	6.25	6.625	2	32.5	5	5	1	1	1	2	3
Menu	4	Campus	1	51	1	1	4	1	1.75	4.375	1	27.5	4	6	1	2	1	1	4
Nest	4	Menu	3	52	8.2	10	9.25	10	1.75	7.75	1	50	4	4	2	2	2	2	1
Control	4	Nest	2	53	5.5	10	10	10	4.75	4.9375	1	27.5	4	1	2	2	2	1	3
Campus	4	Control	4	54	10	10	5.5	10	3.25	9.4375	2	27.5	4	2	2	2	2	1	2
Campus	4	Control	4	55	1.9	5.5	4.75	4	6.25	3.8125	1	21.5	11	1	2	3	1	2	3
Campus	4	Control	4	56	8.2	7.75	7	10	8.5	4.9375	2	32.5	5	3	1	1	1	2	2
Nest	4	Menu	3	57	8.2	7.75	8.5	7	10	6.625	2	27.5	4	1	2	1	1	2	1
Menu	4	Campus	1	58	1.9	1	8.5	2.5	9.25	5.5	1	37.5	5	1	1	3	1	2	4
Campus	4	Control	4	59	9.1	10	7.75	9.25	7.75	7.75	2	27.5	4	3	3	2	1	2	4
Menu	4	Campus	1	60	5.5	3.25	10	5.5	10	6.625	2	32.5	5	4	3	1	2	2	4
Control	4	Nest	2	61	7.3	7.75	6.25	7.75	7.75	7.1875	2	27.5	2	1	2	2	2	2	4
Nest	4	Menu	3	62	9.1	10	10	10	5.5	7.75	2	27.5	8	1	2	1	1	2	2
Menu	4	Campus	1	63	1.9	1	6.25	1	4	6.0625	1	32.5	5	6	1	3	2	2	4
Menu	4	Campus	1	64	1.9	1	4	1	1.75	1.5625	1	27.5	5	6	2	3	1	2	1
Menu	4	Campus	1	65	5.5	10	8.5	10	5.5	6.0625	2	27.5	4	6	3	2	2	2	3
Campus	4	Control	4	66	9.1	10	7	7.75	7.75	7.1875	1	27.5		5	1	3	2	3	4
Campus	4	Control	4	67	8.2	10	7.75	10	2.5	7.75	1	27.5	4	2	3	1	3	3	3
Menu	4	Campus	1	68	8.2	7.75	5.5	8.5	4	7.1875	2	21.5	4	1	2	2	1	3	2
Menu	4	Campus	1	69	6.4	3.25	10	4.75	8.5	5.5	1	27.5	4	6	2	3	2	3	3
Menu	4	Campus	1	70	6.4	7.75	7.75	7	4	4.9375	1	27.5	4	1	1	3	2	2	3
Campus	4	Control	4	71	8.2	10	9.25	9.25	10	8.875	2	27.5	4	1	2	2	2	2	4
Control	4	Nest	2	72	7.3	7.75	7.75	7.75	7	6.625	2	27.5	9	5	3	3	1	2	4
Nest	4	Menu	3	73	7.3	7.75	1.75	7	2.5	7.75	2	27.5	8	4	1	3	1	1	4
Menu	4	Campus	1	74	7.3	7.75	5.5	9.25	6.25	7.1875	2	27.5	3	1	2	1	2	3	2
Campus	4	Control	4	75	8.2	7.75	6.25	7	4.75	7.75	1	37.5	4	1	1	3	1	2	4
Nest	4	Menu	3	76	9.1	10	9.25	9.25	9.25	7.1875	1	50	4	5	2	2	1	1	4
Nest	4	Menu	3	77	5.5	3.25	10	5.5	7	5.5	2	27.5	4	4	3	1	2	3	4
Menu	4	Campus	1	78	8.2	5.5	10	7.75	10	6.0625	1	32.5	11	1	2	2	1	2	4
Campus	4	Control	4	80		10	10	8.5	9.25	6.625	2	32.5	1	3	1	3	1	2	4
Campus	4	Control	4	82	9.1	7.75	7	7.75	6.25	7.1875	1	37.5	2	1	1	1	1	1	4
Nest	4	Menu	3	83	3.7	3.25	3.25	1.75	3.25	3.25	1	37.5	5	1	2	2	2	2	4
Campus	4	Control	4	84	8.2	10	4.75	10	3.25	7.75	2	27.5	8	2	3	3	3	3	3
Nest	4	Menu	3	85	7.3	7.75	9.25	4.75	9.25	6.0625	2	27.5	4	1	2	1	1	2	1
Control	4	Nest	2	87	6.4	5.5	7	2.5	4	3.25	2	27.5	5	1	2	3	1	1	4
Nest	4	Menu	3	88	8.2	7.75	1	6.25	3.25	4.375	2	32.5	4	1	2	1	1	2	4
Control	4	Nest	2	89	1.9	3.25	6.25	3.25	7	3.8125	1	27.5	2	1	2	2	1	2	4
Campus	4	Control	4	90	9.1	10	7.75	10	8.5	7.1875	1	37.5	5	1	2	3	2	2	4
Campus	4	Control	4	91	5.5	5.5	7.75	4.75	5.5	2.6875	1	37.5	5	1	1	3	1	1	4
Menu	4	Campus	1	92	1.9	5.5	4	5.5	4.75	3.8125	1	32.5	11	1	3	3	3	3	3
Campus	4	Control	4	93	9.1	7.75	8.5	7	9.25	7.75	2	32.5	5	3	2	2	1	1	3
Campus	4	Control	4	94	10	10	10	10	10	10	1	32.5	4	3	2	3	2	3	4
Menu	4	Campus	1	95	1	1	5.5	1	3.25	1	1	27.5	8	6	3	1	1	1	1
Nest	4	Menu	3	96	8.2	7.75	6.25	7	5.5	6.625	2	27.5	1	1	3	2	2	3	3
